# Supplementary material for: Satellite imagery reveals increasing volatility in human night-time activity
Source: Nature. 2026 Apr 8;652(8109):379–86. doi: 10.1038/s41586-026-10260-w (PMC13061621; doi:10.1038/s41586-026-10260-w)
Supplement: Supplementary file 2 — Supplementary Tables 1–5 [file 41586_2026_10260_MOESM2_ESM.zip]

Archive with 7 entries (5 files):
- 41586_2026_10260_MOESM2_ESM/
- 41586_2026_10260_MOESM2_ESM/2025-06-15916B-s2/
- 41586_2026_10260_MOESM2_ESM/2025-06-15916B-s2/Zhu_SItable1.xlsx
- 41586_2026_10260_MOESM2_ESM/2025-06-15916B-s2/Zhu_SItable2.xlsx
- 41586_2026_10260_MOESM2_ESM/2025-06-15916B-s2/Zhu_SItable3.xlsx
- 41586_2026_10260_MOESM2_ESM/2025-06-15916B-s2/Zhu_SItable4.xlsx
- 41586_2026_10260_MOESM2_ESM/2025-06-15916B-s2/Zhu_SItable5.xlsx
