# Supplementary material for: Satellite imagery reveals increasing volatility in human night-time activity
Source: Nature. 2026 Apr 8;652(8109):379–86. doi: 10.1038/s41586-026-10260-w (PMC13061621; doi:10.1038/s41586-026-10260-w)
Supplement: Supplementary file 2 — Supplementary Tables 1–5 [file 41586_2026_10260_MOESM2_ESM.zip › 41586_2026_10260_MOESM2_ESM/2025-06-15916B-s2/Zhu_SItable1.xlsx]

## Sheet: EverChangedArea
Supplementary Table 1 | Spatial extent of ever-changed area experiencing at least one time ALAN change from 2014 to 2022 at global, continental, and country/territory levels.
Region	Initial ALAN Area (km2)	All Change			Abrupt Change			Gradual Change
		Ever-Changed Area (km2)	Ever-Changed Area (Brightening) (km2)	Ever-Changed Area (Dimming) (km2)	Ever-Changed Area (km2)	Ever-Changed Area (Brightening) (km2)	Ever-Changed Area (Dimming) (km2)	Ever-Changed Area (km2)	Ever-Changed Area (Brightening) (km2)	Ever-Changed Area (Dimming) (km2)
Global	4.1909e+06	3.5091e+06	2.82085e+06	1.51566e+06	1.7154e+06	1.22529e+06	683478	3.00494e+06	2.23544e+06	992572
Africa	247280	295132	243174	142030	171071	134081	61700.2	248458	174476	101329
Asia	1.62158e+06	1.86883e+06	1.68466e+06	724816	1.08584e+06	798810	422402	1.57983e+06	1.34018e+06	392786
Europe	875825	495649	299647	262212	165093	89196.7	86528.9	434927	246174	202703
North America	1.03944e+06	559473	375547	271484	194823	134190	77685.4	486020	296336	207987
Oceania	30727.7	29002.5	20203	13421.7	12590.2	8112.6	5587.99	22997.9	15345.9	8532.04
South America	305451	241836	183771	93686.9	79946.4	56692.2	27321.1	215609	151549	72935.2
Indonesia	65676.3	77142.7	73764.4	10287.7	23080.3	17166.7	6743.29	71234.7	67899.3	4277.5
Malaysia	33078.7	21334.5	19324.2	3734.85	3850.55	2435.09	1479.21	20214.8	18038.4	2416.84
Chile	11572.7	12471.7	10972.1	3473.82	5211.27	4166.1	1384.12	10558.6	8697.97	2308.44
Bolivia	4208.17	4966.99	4574.38	988.503	1699.88	1354.93	399.48	4394.06	3920.53	632.599
Peru	11249	10508	9410.64	2592.22	3947.14	2863.55	1364.8	9034.98	7921.12	1431.13
Argentina	43038.8	35578.4	28272.9	13172.1	12283.8	9030.48	4239.94	31275.8	22966.5	9652.34
Cyprus	2408.9	1331.1	708.803	804.111	322.632	226.68	111.193	1244.38	569.919	722.541
India	363831	432828	394870	182944	283536	182633	129166	357332	315905	69663.2
China	407388	527839	479264	202161	329987	261404	103026	433527	359045	121710
Israel	8211.77	6621.58	5980.18	1164.95	1154.65	877.31	348.82	6426.67	5703.05	873.231
West Bank and Gaza	4201.51	4456.74	4312.71	586.447	1139.19	939.776	284.852	4393.42	4197.65	350.538
Lebanon	4930.07	4149.78	2086.91	3927.82	2080.47	630.667	1639.13	4021.42	1872.9	2912.49
Ethiopia	1837.48	3192.83	2743.98	1597.7	2177.71	1561.21	857.776	2537.69	1906.6	968.325
South Sudan	151.549	250.936	217.02	102.392	188.256	149.402	46.5809	194.481	146.397	64.1829
Somalia	180.957	672.526	669.52	73.1986	338.302	320.7	36.492	621.437	600.4	41.4291
Kenya	2669.07	6605.05	6370.21	1343.76	3787.22	3264.53	701.29	5365.39	4899.37	730.698
Pakistan	28485.4	34516	30844.3	16060.3	22578.2	13999.8	11535.5	28092.4	24112.2	6571.13
Malawi	977.341	807.331	498.652	419.872	246.428	160.779	97.2404	729.41	400.982	352.899
Tanzania	2341.5	5616.97	5492.47	430.391	2494.55	2322.82	218.093	5070.02	4895.29	233.978
Syrian Arab Republic	7265.98	14637.1	10394.8	11086.7	12893.7	7822.38	8097.14	9517.54	5877.35	5754.14
France	86309.3	52376.9	10269.9	48168.1	19461.8	3946.29	16398	44897.1	7154.57	39187.4
Suriname	829.012	575.929	491.783	167.863	206.716	165.716	47.2249	511.532	406.778	127.293
Guyana	366.208	557.039	536.861	66.1149	218.093	201.779	20.1779	491.783	454.647	48.5129
Korea, Republic of	44654.4	26568.1	23058	7238.72	9698.92	8253.2	1919.69	22896.1	18209.1	5638.01
Korea, Democratic People's Republic of	332.936	736.709	624.657	350.967	604.479	427.171	229.685	445.846	343.669	150.69
Morocco	13059.4	13168	11735.6	4381.61	5772.82	4197.87	2060.29	11645.9	9745.93	2681.95
Costa Rica	5446.75	1922.27	1311.78	820.855	406.778	239.774	175.376	1782.1	1142.63	671.882
Nicaragua	1774.37	1219.69	909.723	554.034	459.799	301.166	177.308	1064.49	706.656	421.59
Congo, Rep. of	1251.67	2030.03	1670.69	1154.65	1412.45	1218.4	476.972	1781.24	978.629	949.006
Congo, Democratic Republic of	2309.08	2760.73	2126.84	1136.4	1441.43	1008.47	503.16	2391.73	1730.36	776.42
Bhutan	342.81	298.376	198.989	155.198	154.125	111.837	47.4396	241.491	133.732	118.277
Ukraine	22291.9	24383.9	15527.5	20199.8	19839.4	6808.11	15385	19623.7	12870.9	9469.45
Belarus	4709.18	4065.85	2705.13	2152.17	2160.75	1309.2	958.022	3146.25	1853.15	1421.47
Namibia	1028	1229.56	1003.74	480.835	546.092	436.616	141.031	1052.47	746.368	373.077
South Africa	39109.3	28846.5	18677.2	16872.2	11112.7	8309.87	3553.89	25949.2	13086.5	14591
Saint-Martin (Fr.)	43.7904	29.6229	25.1151	12.8795	8.80101	1.93193	6.86908	29.4082	23.3978	7.51305
Sint Maarten (Neth.)	21.0365	18.6753	18.4606	1.93193	2.36125	1.28795	1.28795	18.4606	18.246	0.643976
Oman	16260.4	23199.5	18180.7	16118.5	17916.5	11560	10625.6	17739.4	12473.8	8610.17
Uzbekistan	15357.3	17027.6	14165.5	9468.16	11880.3	9889.75	3876.09	13529.5	8841.36	6989.93
Kazakhstan	16115.7	23485.6	17482.2	10801.6	15018.4	10782.5	5349.94	16776.9	10558.4	7267.27
Tajikistan	2605.31	2897.46	2731.75	1553.48	2128.13	1594.48	1003.1	2523.1	2127.05	882.032
Lithuania	1940.09	1846.71	1567.44	559.615	736.065	431.249	337.873	1594.7	1327.88	325.423
Brazil	148082	115240	90562.8	40625.9	36261.6	27715.7	9697.85	103817	74905.1	32807.6
Uruguay	3113.41	2718.65	2248.98	795.096	744.222	596.966	175.161	2491.97	1931.28	653.636
Mongolia	964.032	2109.88	1861.73	813.342	1568.73	1209.39	507.238	1526.65	1211.96	459.584
Russian Federation	168548	114068	92117.5	32292.8	35475.8	26328.7	11410.6	98460.1	76785.6	23606.9
Czech Republic	14395	5323.32	2589.43	3293.72	1407.09	632.814	816.132	4736.23	2155.82	2677.87
Germany	65188.8	25775.6	14192.6	14049.2	5595.29	2367.04	3386.67	23626.6	12610.6	11426.1
Estonia	1763.42	1324.23	906.718	505.307	555.322	324.135	244.067	955.66	640.756	323.92
Latvia	1595.99	1173.54	939.99	387.459	361.7	198.774	192.12	1024.78	803.038	250.292
Norway	19990.1	5353.8	3774.99	1805.28	1440.15	1118.59	402.7	4536.38	3065.54	1489.09
Sweden	19228.5	8017.93	5877.78	2524.39	1984.73	1291.82	756.672	6961.38	5091.06	1911.96
Finland	16890.2	8130.2	5587.57	2940.61	3627.09	2551.43	1209.17	5786.12	3856.13	1965.41
Vietnam	23594.4	43370.5	41952.2	7101.12	18295.1	14571	4586.4	39468.2	37773.5	3515.04
Cambodia	792.091	2701.05	2578.48	378.658	1412.45	1193.29	274.978	2329.91	2240.61	155.413
Luxembourg	1345.05	563.05	246.213	375.438	194.91	40.7851	156.057	489.851	224.104	282.491
United Arab Emirates	18364.9	18993.9	16817.4	8437.16	11742.7	9344.95	3816.85	15889	12072.6	5740.62
Belgium	21277.2	11360.6	2563.67	9935.69	4131.54	928.399	3407.28	9549.09	1823.1	8010.2
Georgia	2994.06	3196.27	2762.01	1004.17	1661.24	1357.29	384.239	2586.85	2013.5	695.923
North Macedonia	1915.18	1268.63	884.823	867.65	706.656	370.501	407.422	1132.75	668.232	571.421
Albania	1987.31	1868.6	1648.15	791.017	1096.48	897.488	297.946	1521.29	1125.24	561.762
Azerbaijan	7135.9	5225.22	3611.42	3117.7	2727.67	1923.34	1122.88	4466.4	2561.52	2329.26
Kosovo	1627.11	1992.25	1942.66	411.071	1025.42	931.189	156.486	1665.97	1467.19	274.978
Turkey	75539.2	85039.6	81945.9	13898.3	29771	25333.2	5779.9	76477.7	70517.1	9045.93
Spain	62999.5	31979.4	17956	17898.9	7871.96	4569.65	3707.58	29446.4	15062	15320.8
Lao People's Democratic Republic	1436.71	2140.36	1817.51	968.755	1381.11	829.226	630.023	1705.25	1431.56	408.71
Kyrgyz Republic	3615.07	3477.9	3243.28	1193.29	1908.96	1375.96	722.756	2986.33	2580.2	613.065
Armenia	766.975	1352.35	1296.97	265.747	787.153	704.51	133.518	1059.13	956.519	163.999
Denmark	4471.13	2480.6	1898.23	802.394	522.05	261.884	280.13	2283.75	1735.52	584.73
Libya	18774.9	24266.5	21338.4	16541.6	18944.1	15039.4	9821.71	20739.5	15248.5	11333.3
Tunisia	6892.05	7937	7315.57	2239.96	3938.13	3244.57	983.351	6496.22	5439.02	1471.49
Romania	16180.8	14808.9	12600.9	4960.12	7699.16	6420.44	1793.47	12011	9034.34	3475.75
Hungary	10042.8	4645.86	3206.14	2056.86	1448.3	1025.42	508.312	4062.2	2485.75	1686.36
Slovak Republic	5049.2	2801.3	1727.79	1585.25	1099.7	610.489	556.61	2433.16	1338.61	1196.72
Poland	46539.5	25792.5	16926.9	13179.8	10416.7	4718.41	6196.34	21947.6	14086.8	8700.33
Ireland	4969.78	2001.69	599.327	1491.23	256.946	110.764	150.261	1892.43	524.626	1381.97
United Kingdom	47794.8	25369.4	4307.56	22342.1	3744.72	1395.07	2432.94	24281.8	3248.86	21232.7
Greece	17138.3	10797.5	8794.57	3835.74	3635.03	2861.61	1037.45	9648.26	7017.62	3059.96
Zambia	2702.34	3097.95	2303.72	1472.56	1388.84	942.996	524.84	2776.18	1873.97	1137.05
Sierra Leone	159.706	286.999	248.145	118.277	167.648	109.261	73.8426	246.428	202.208	56.6699
Guinea	380.161	1101.2	1050.32	363.632	763.97	619.934	196.413	943.64	822.357	204.14
Liberia	193.407	332.936	303.742	78.9944	234.837	201.135	41.4291	282.276	249.648	42.0731
Central African Republic	68.9054	107.973	89.7273	46.5809	65.9002	46.5809	23.1831	86.5074	61.607	30.9108
Sudan	3465.66	7479.14	6592.38	2877.93	4601.85	3537.15	1405.8	6338.23	5290.69	1790.04
Djibouti	135.02	191.476	180.313	58.6018	102.607	86.2928	20.8219	167.648	141.031	39.9265
Eritrea	94.4498	126.219	77.4918	96.5964	76.6331	63.9683	21.8952	106.9	31.5548	84.5755
Austria	8831.06	3529.2	2553.36	1340.33	865.074	455.72	429.532	3184.46	2243.4	994.514
Iraq	49890.5	90127.7	85982.8	48386.6	66937.7	52323.1	34215.3	82284.3	73811.5	24018.2
Italy	110908	52073.6	35064.5	23112.1	11091	6271.25	5432.58	48834	31212.2	19056.1
Switzerland	8124.83	3428.1	595.249	3013.16	554.893	127.507	435.113	3200.78	492.856	2743.98
Iran, Islamic Republic of	108848	107063	98599.6	43839.1	53135.5	40377.9	26663.8	98076.5	85294.4	26602.6
Liechtenstein	66.7588	30.4815	2.14659	28.7643	0.858635	0	0.858635	30.0522	2.14659	28.1203
C√¥te d'Ivoire	3954.23	10281.7	9945.99	2165.91	7562.21	7194.29	542.657	6296.58	4843.77	1713.62
Serbia	11870	9284.42	7284.23	4339.97	3752.88	2136.71	2045.27	8389.08	6163.71	2758.79
Mali	898.347	1880.62	1822.24	363.202	913.158	823.431	142.533	1649.87	1479.64	248.575
Senegal	949.865	2730.89	2674.65	528.919	1950.17	1816.23	239.13	2194.24	1988.6	333.794
Nigeria	21069.6	27017.4	21316.7	18692.7	20148.9	13470.7	9904.57	22671.8	13227.7	12958.3
Benin	702.578	1193.72	1164.74	237.627	553.819	475.04	106.041	1047.53	954.158	149.188
Angola	4012.19	5017.65	4450.73	1696.02	2610.25	2042.69	772.127	4394.06	3508.81	1133.83
Croatia	8240.96	5242.39	3089.37	3430.89	2308.44	1346.98	1244.81	4440	2174.49	2479.74
Slovenia	3024.11	1245.88	626.374	759.033	312.114	171.083	148.973	1122.88	502.945	640.327
Qatar	5602.59	5594.65	5227.37	1897.58	3273.76	2838.22	805.185	5075.18	4437.42	1290.31
Saudi Arabia	109553	115032	99696.7	57966.9	71972.5	52269.8	30486	97581.5	78005.5	34990.4
Botswana	1364.8	1959.83	1776.09	619.505	917.88	783.075	213.371	1710.4	1369.95	464.521
Zimbabwe	1908.1	1967.35	1475.78	974.121	1039.81	835.022	261.24	1655.45	1022.85	788.441
Bulgaria	7710.32	4747.82	3779.07	1918.19	1945.45	1448.3	650.416	4105.13	2900.25	1416.96
Thailand	53902.7	62867.3	60049.9	9106.46	32630.1	28655.9	4724.42	49111.3	45280.7	5169.41
San Marino	67.6175	24.4711	16.7434	8.37169	1.93193	0.858635	1.07329	23.3978	16.0994	7.29839
Haiti	423.951	456.579	191.69	415.365	244.067	107.115	161.638	396.689	116.989	319.197
Dominican Republic	3960.45	5858.25	5771.74	734.991	2379.06	2142.72	321.344	5166.62	4885.85	449.925
Chad	459.584	1063.63	870.226	684.761	833.734	595.249	334.009	855.629	628.95	452.071
Kuwait	8238.39	8203.61	7426.76	5207.19	6186.03	4620.1	3351.68	7410.45	5906.55	3422.52
El Salvador	1832.11	1055.91	899.205	289.789	366.637	289.575	85.0048	923.032	725.332	220.454
Guatemala	4507.4	2934.81	2515.16	790.588	874.519	545.877	346.674	2665.85	2244.69	489.851
Timor-Leste	183.962	207.575	155.842	156.486	164.858	89.5127	88.2247	159.706	99.6016	84.1462
Brunei Darussalam	990.22	408.281	118.921	316.836	54.5233	35.204	19.9633	385.312	92.9472	300.093
Monaco	19.7486	13.3088	3.21988	10.5183	1.71727	1.07329	0.858635	11.8062	2.36125	9.65964
Algeria	42360.3	55665.7	48039.8	30130.1	39737.8	31223	17130.6	42834.3	31450.7	18221.5
Mozambique	2256.06	3005.65	2504.42	1033.37	1456.67	1163.02	372.218	2631.29	2027.67	740.358
eSwatini	629.379	413.218	288.287	229.899	177.308	120.638	82.8582	362.129	209.078	178.596
Burundi	104.539	237.412	227.109	85.6488	159.062	135.02	47.4396	208.219	188.47	54.3086
Rwanda	391.323	1070.5	1041.52	161.423	736.065	700.217	53.2354	888.043	814.2	116.774
Myanmar	5025.16	8796.28	7593.98	4536.81	5927.16	4018.84	2483.39	7276.71	5583.49	2953.27
Bangladesh	10240.1	9342.37	8668.78	3521.9	5586.28	3414.79	2467.07	7978.65	7221.12	1209.6
Andorra	99.387	48.5129	14.3821	37.7799	7.94237	2.14659	5.79578	46.3663	12.4502	33.9161
Afghanistan	2343.43	2458.7	1702.03	1729.29	1638.27	940.42	944.069	2067.59	1207.88	1185.13
Montenegro	938.702	792.52	678.107	270.47	329.93	261.669	87.1514	690.772	524.626	202.638
Bosnia and Herzegovina	4002.95	3258.73	2861.19	906.718	1396.35	1130.18	337.873	2739.04	2201.11	620.364
Uganda	1009.54	2010.28	1974.22	134.162	646.337	580.652	78.7797	1831.04	1794.12	62.895
Guantanamo Bay (US)	24.2564	9.65964	6.43976	4.07851	1.28795	0.858635	0.429317	9.44498	6.2251	3.6492
Cuba	5392.01	3101.6	1295.25	2473.3	964.032	515.825	488.563	2906.91	982.922	2147.87
Honduras	4288.67	2296.42	1607.36	1089.61	763.97	482.767	291.936	2039.26	1255.54	833.734
Ecuador	15799.1	12495.9	11638.4	1352.99	2480.6	1609.08	883.75	11128.8	10647.5	526.558
Colombia	22355.6	13570.5	10191.8	4991.89	4075.72	2419.85	1787.68	11898.7	8638.94	3467.81
Paraguay	5911.91	6928.11	6720.96	962.315	2311.02	1963.91	417.296	6220.38	5790.63	581.725
Portugal	25531.7	12880.8	5546.35	9004.93	3120.92	1655.02	1624.97	11988	4509.55	7855.22
Moldova	1028	1540.18	1386.7	655.353	1034.01	826.436	363.846	1259.83	970.687	371.145
Turkmenistan	11655.8	10120.9	6591.31	7119.37	5733.53	3997.37	3104.61	8633.14	4580.17	5224.15
Jordan	7265.77	9814.41	9607.69	1568.73	3462.02	2941.9	813.771	9347.96	8882.79	901.137
Nepal	1348.06	4939.08	4824.45	1445.3	4149.78	3544.23	1015.98	3786.15	3540.15	547.165
Lesotho	315.763	281.632	195.125	204.14	174.518	142.319	66.5442	237.627	95.3085	171.298
Cameroon	1437.57	1872.04	1713.62	407.851	780.499	540.081	268.109	1667.47	1517.42	205.858
Gabon	1552.63	1432.2	1012.12	944.713	770.195	464.736	374.365	1242.23	673.17	687.552
Niger	591.385	1173.97	1047.53	416.009	783.289	636.248	212.727	962.529	793.378	257.376
Burkina Faso	842.75	1657.16	1540.39	427.6	939.132	837.813	154.554	1426.62	1187.49	307.391
Togo	517.971	1114.51	1095.62	153.052	536.003	477.401	76.4185	988.503	933.336	83.5022
Ghana	5619.76	13221	13125.9	1225.06	5198.6	4729.79	621.222	12271.6	11929.4	666.944
Guinea-Bissau	35.6333	97.455	96.5964	16.958	78.1358	72.9839	9.65964	77.4918	73.1986	10.089
Gibraltar (UK)	2.5759	0.643976	0.214659	0.429317	0.214659	0.214659	0	0.429317	0	0.429317
United States of America	792139	428937	279468	216236	151157	103543	62026.1	368664	217154	164130
Canada	97140.8	35811.5	19160.4	19625.8	9150.47	5445.46	4108.57	31567.7	15740.5	16257.2
Mexico	90371.3	65972.8	55350.6	22491.7	23837.8	19376.2	6313.33	59567.6	44979.1	17725.4
Belize	389.605	248.36	221.742	38.2092	55.3819	48.2982	7.51305	223.03	193.193	30.6962
Panama	2912.49	2089.49	1911.11	416.438	596.966	428.244	179.884	1903.59	1690.65	251.58
Venezuela, Republica Bolivariana de	38910.3	26218	8146.51	24493.8	10504.5	4603.36	6902.78	23779.7	5266.01	20694.2
Papua New Guinea	784.792	512.39	417.296	135.879	139.528	69.5494	73.4133	445.631	382.092	72.5546
Egypt, Arab Republic of	54720.1	46269	31035.8	27625.9	21116.2	16193.9	7454.67	40883.9	21877.2	22675.9
Yemen, Republic of	5366.68	7257.82	5536.05	5633.5	6075.7	3563.55	4102.77	5744.7	3754.81	3165.36
Mauritania	418.37	1126.74	1044.96	468.385	864.001	751.949	200.491	826.865	597.395	310.396
Equatorial Guinea	517.971	360.627	194.695	238.486	122.355	53.45	70.408	326.711	154.984	191.69
Gambia, The	139.528	298.376	272.831	47.0102	183.104	176.02	9.44498	275.407	245.355	41.2145
Hong Kong (SAR, China)	873.661	362.129	244.496	131.156	26.1884	16.5287	9.8743	355.26	235.051	122.999
Vatican City	0.214659	0.214659	0	0.214659	0	0	0	0.214659	0	0.214659
Australia	23594.6	23723.9	17002	10766.2	11170	7205.23	5002.19	18264	12650.3	6376.22
Greenland (Den.)	15326.6	353.543	7.72771	346.03	1.07329	0	1.07329	352.684	7.72771	344.956
Fiji	1526.44	1643.43	1427.48	470.961	613.28	467.527	181.601	1437.14	1187.92	322.203
New Caledonia (Fr.)	268.967	162.926	82.4289	101.748	47.0102	36.2773	11.8062	145.539	58.3872	91.6593
Madagascar	519.903	409.783	345.815	160.35	198.13	147.9	65.6856	341.307	252.653	102.822
Philippines	8776.96	9827.5	9180.95	1735.94	3478.54	2798.08	768.478	8870.98	8065.16	1037.45
Sri Lanka	3499.37	2494.55	2314.45	599.542	818.708	536.003	323.705	2258.64	2018.86	333.58
Cura√ßao (Neth.)	224.962	145.324	128.581	18.89	4.93715	3.43454	1.50261	144.036	126.863	17.8167
Aruba (Neth.)	102.178	105.612	104.968	3.6492	21.4659	19.7486	2.14659	105.183	103.251	2.14659
Bahamas, The	410.642	277.124	127.937	221.098	97.8844	45.7223	61.8217	260.166	101.319	196.198
Turks and Caicos Islands (UK)	51.9474	40.1412	35.4187	12.6649	9.8743	3.21988	7.29839	39.2825	34.56	5.79578
Japan	70508.3	26364.4	14630.3	13954.3	5142.58	3105.47	2521.81	23921.8	12314.5	11887.6
Saint-Pierre-et-Miquelon (Fr.)	7.08374	4.07851	0	4.07851	0	0	0	4.07851	0	4.07851
Iceland	1540.61	227.538	149.832	84.3609	70.408	36.2773	34.7747	184.177	115.486	69.7641
Pitcairn Islands (UK)	0	0	0	0	0	0	0	0	0	0
French Polynesia (Fr.)	83.0729	44.8637	9.65964	40.5705	7.08374	3.86386	4.07851	43.5757	6.86908	38.4239
French Southern and Antarctic Lands (Fr.)	0	0	0	0	0	0	0	0	0	0
Seychelles	54.738	22.7538	12.8795	12.2355	5.15181	3.86386	1.71727	21.2512	10.089	11.1623
Kiribati	0	0.214659	0.214659	0.214659	0.214659	0.214659	0	0.214659	0	0.214659
Marshall Islands	0	0	0	0	0	0	0	0	0	0
Trinidad and Tobago	2679.58	1047.75	745.724	350.108	80.7117	44.005	38.4239	1025.21	716.316	316.836
Grenada	146.183	54.9526	8.37169	47.8689	4.29317	3.00522	1.28795	53.0207	6.43976	46.5809
Saint Vincent and the Grenadines	74.2719	16.3141	9.01566	9.8743	4.50783	3.00522	1.71727	15.0261	7.51305	8.15703
Barbados	355.475	141.46	59.6751	88.654	13.9528	9.8743	4.07851	138.24	54.094	85.2195
Saint Lucia	277.983	71.4813	17.602	55.3819	3.00522	1.71727	1.28795	70.8374	16.7434	54.094
Dominica	38.8532	31.5548	26.403	29.4082	28.9789	5.58113	24.4711	27.9056	23.1831	7.51305
Montserrat (UK)	8.37169	1.07329	0.643976	0.429317	0.858635	0.429317	0.429317	0.214659	0.214659	0
Antigua and Barbuda	168.292	104.968	56.6699	61.3924	22.1098	12.2355	10.5183	100.246	49.5862	54.5233
Saint Kitts and Nevis	96.5964	42.0731	27.9056	16.5287	4.29317	2.79056	1.50261	40.3558	25.3297	15.2408
U.S. Virgin Islands (US)	210.151	167.434	135.235	148.758	125.361	24.0418	110.549	162.067	124.287	79.853
Saint-Barth√©lemy (Fr.)	12.2355	7.94237	7.94237	1.71727	1.93193	0.429317	1.50261	7.72771	7.51305	0.214659
Puerto Rico (US)	5934.67	3876.95	2629.14	3642.97	2824.69	341.093	2611.75	3611.42	2440.67	2441.74
Anguilla (UK)	49.3715	43.1464	33.4868	41.6438	36.2773	2.36125	35.6333	39.7119	33.0574	9.01566
British Virgin Islands (UK)	50.2301	37.3506	30.0522	34.9894	30.4815	1.71727	29.4082	36.0627	29.8376	23.8271
Jamaica	2416.63	866.792	674.028	292.365	232.69	192.763	45.937	784.792	547.165	253.297
Cayman Islands (UK)	101.104	51.5181	15.0261	39.2825	3.43454	2.5759	0.858635	51.3034	13.3088	38.6386
Bermuda (UK)	27.2617	21.6805	1.07329	20.8219	0.643976	0.214659	0.214659	21.6805	0.858635	20.8219
Heard Island and McDonald Islands (Aus.)	0	0	0	0	0	0	0	0	0	0
Saint Helena, Ascension and Tristan da Cunha (UK)	0	0	0	0	0	0	0	0	0	0
Mauritius	590.097	573.568	552.746	70.6227	129.439	103.68	32.1988	540.94	512.176	43.3611
Comoros	8.15703	14.3821	13.0942	5.58113	9.23032	6.65442	3.00522	9.8743	7.29839	3.00522
S√£o Tom√© and Pr√≠ncipe	56.6699	33.4868	30.0522	10.089	11.1623	5.79578	6.01044	31.3402	27.047	5.15181
Cabo Verde	133.303	146.612	131.371	54.094	60.7484	43.5757	19.9633	135.02	105.612	38.4239
Malta	279.486	167.219	115.272	61.3924	14.8114	9.44498	5.79578	165.073	110.549	56.6699
Jersey (UK)	37.136	15.8847	3.86386	12.6649	2.79056	1.50261	1.28795	13.7382	2.5759	11.3769
Guernsey (UK)	16.3141	4.93715	1.07329	4.07851	1.07329	0.214659	0.858635	4.07851	0.858635	3.21988
Isle of Man (UK)	30.0522	21.2512	2.79056	19.7486	4.07851	2.14659	2.14659	19.5339	0.643976	18.89
Faroe Islands (Den.)	80.9263	12.0209	3.6492	8.37169	0.214659	0	0.214659	11.8062	3.6492	8.15703
British Indian Ocean Territory (UK)	1.71727	1.07329	0	1.07329	0	0	0	1.07329	0	1.07329
Singapore	513.678	344.527	150.476	218.093	36.0627	15.6701	21.0365	339.805	141.675	206.072
Norfolk Island (Aus.)	0	0.429317	0.214659	0.429317	0.429317	0	0.429317	0.214659	0.214659	0
Cook Islands (NZ)	0	0	0	0	0	0	0	0	0	0
Tonga	21.6805	42.7171	41.6438	9.44498	21.2512	17.8167	3.86386	33.0574	28.3349	5.79578
Wallis-et-Futuna (Fr.)	0.429317	0.214659	0.214659	0	0	0	0	0.214659	0.214659	0
Samoa	22.9685	39.7119	39.4972	1.50261	6.2251	5.58113	0.643976	37.5653	36.9213	0.858635
Solomon Islands	27.9056	26.1884	22.5392	7.08374	8.37169	5.79578	4.93715	20.6072	18.4606	2.36125
Tuvalu	0	0	0	0	0	0	0	0	0	0
Maldives	0.214659	0.214659	0.214659	0	0	0	0	0.214659	0.214659	0
Nauru	13.9528	11.8062	10.089	2.36125	1.71727	0.643976	1.07329	11.3769	9.65964	1.71727
Micronesia, Federated States of	13.7382	5.36647	4.50783	1.71727	2.36125	1.07329	1.28795	4.29317	3.86386	0.643976
South Georgia and South Sandwich Islands (UK)	0	0	0	0	0	0	0	0	0	0
Falkland Islands (UK)/Islas Malvinas	14.8114	6.43976	3.21988	4.29317	1.71727	0.858635	0.858635	5.79578	2.36125	3.43454
Vanuatu	101.534	142.748	77.2771	127.507	124.287	12.2355	112.052	81.5703	66.1149	16.7434
Niue (NZ)	0	0	0	0	0	0	0	0	0	0
American Samoa (US)	63.539	24.2564	5.79578	19.1046	0.858635	0.643976	0.214659	24.0418	5.15181	18.89
Palau	11.5916	8.15703	6.86908	1.93193	1.07329	0.643976	0.429317	7.72771	6.2251	1.50261
Guam (US)	301.166	209.292	29.8376	193.622	30.2669	13.0942	19.7486	203.926	19.9633	187.182
Northern Mariana Islands (US)	86.7221	71.2667	66.3295	41.4291	41.8584	10.7329	35.848	69.1201	63.1096	9.01566
Bahrain	577.432	504.448	467.097	112.696	126.649	107.544	27.047	492.856	428.673	92.0886
Clipperton Island (Fr.)	0	0	0	0	0	0	0	0	0	0
Macau (SAR, China)	28.9789	21.8952	16.0994	8.80101	5.36647	3.21988	2.36125	20.6072	14.1675	7.08374
Bonaire (Neth.)	32.4135	37.9946	36.2773	2.79056	5.15181	3.86386	1.50261	36.7066	35.6333	1.28795
Sint Eustatius (Neth.)	8.15703	6.01044	5.79578	0.429317	1.07329	1.07329	0	5.36647	4.93715	0.429317
Saba (Neth.)	2.36125	1.50261	1.50261	0	0	0	0	1.50261	1.50261	0
Netherlands	17142.6	7442.86	4466.19	3769.19	1774.8	856.703	1087.89	6704.43	3911.94	2918.28
Cocos (Keeling) Islands (Aus.)	0	0	0	0	0	0	0	0	0	0
Christmas Island (Aus.)	0	0	0	0	0	0	0	0	0	0
Johnston Atoll (US)	0	0	0	0	0	0	0	0	0	0
Jarvis Island (US)	0	0	0	0	0	0	0	0	0	0
Baker Island (US)	0	0	0	0	0	0	0	0	0	0
Howland Island (US)	0	0	0	0	0	0	0	0	0	0
Wake Island (US)	0	0.214659	0.214659	0.214659	0.214659	0.214659	0.214659	0.214659	0.214659	0
Midway Islands (US)	0	0	0	0	0	0	0	0	0	0
Navassa Island (US)	0	0	0	0	0	0	0	0	0	0
Palmyra Atoll (US)	0	0	0	0	0	0	0	0	0	0
Kingman Reef (US)	0	0	0	0	0	0	0	0	0	0
Tokelau (NZ)	0	0	0	0	0	0	0	0	0	0
New Zealand	3804.61	2332.7	959.095	1500.03	374.365	261.669	134.376	2168.05	802.179	1386.05
