# Supplementary material for: Satellite imagery reveals increasing volatility in human night-time activity
Source: Nature. 2026 Apr 8;652(8109):379–86. doi: 10.1038/s41586-026-10260-w (PMC13061621; doi:10.1038/s41586-026-10260-w)
Supplement: Supplementary file 2 — Supplementary Tables 1–5 [file 41586_2026_10260_MOESM2_ESM.zip › 41586_2026_10260_MOESM2_ESM/2025-06-15916B-s2/Zhu_SItable2.xlsx]

## Sheet: CumulativeChangeArea
Supplementary Table 2 | Cumulative ALAN change area from 2014 to 2022 at global, continental, and country/territory levels by summing up the annual change areas of each year.
Region	All Change			Abrupt Change			Gradual Change
	Cumulative Change Area (km2)	Cumulative Brightening Area (km2)	Cumulative Dimming Area (km2)	Cumulative Change Area (km2)	Cumulative Brightening Area (km2)	Cumulative Dimming Area (km2)	Cumulative Change Area (km2)	Cumulative Brightening Area (km2)	Cumulative Dimming Area (km2)
Global	2.31727e+07	1.6547e+07	7.36695e+06	2.17685e+06	1.40059e+06	768068	2.21554e+07	1.56047e+07	6.69443e+06
Africa	1.89315e+06	1.26883e+06	711510	231627	158197	72281.6	1.79731e+06	1.15938e+06	651684
Asia	1.18242e+07	9.71361e+06	2.61765e+06	1.41582e+06	931154	484669	1.12252e+07	9.11757e+06	2.18246e+06
Europe	3.45717e+06	1.8593e+06	1.64474e+06	184951	93844.5	90589.6	3.35498e+06	1.78674e+06	1.574e+06
North America	3.93781e+06	2.30675e+06	1.69644e+06	232873	144633	83276.4	3.78768e+06	2.19493e+06	1.62181e+06
Oceania	184896	118464	70112.9	15156.2	9153.05	6003.14	175761	111771	64502.6
South America	1.75712e+06	1.19836e+06	587609	89442.5	59063.1	28805.3	1.69958e+06	1.15589e+06	563220
Indonesia	554742	526596	32778	24661.1	17794.8	6866.29	543587	517481	26344.2
Malaysia	166147	147307	20022.3	3971.61	2476.3	1495.31	164099	145558	18640.5
Chile	84623.2	69425.6	16831	5982.97	4041.59	1462.47	81481.4	66242.2	15489.3
Bolivia	36522.2	32382.3	4620.1	1851.65	1444.22	407.422	35170.1	31496.9	4242.08
Peru	72952	63915.7	10258.1	4572.02	3094.3	1477.71	70642.9	61882.9	8806.16
Argentina	258739	186585	77001.9	14713.1	9068.47	4549.48	245755	179227	72894
Cyprus	10482.6	4443.22	6201.49	363.846	242.779	121.067	10337.3	4262.69	6102.53
India	2.48016e+06	2.09236e+06	509807	353555	207761	145794	2.31588e+06	1.95314e+06	370615
China	3.25405e+06	2.66335e+06	729220	410487	299377	111111	3.07698e+06	2.47121e+06	631267
Israel	55597.5	49011.7	7086.96	1332.39	960.598	371.789	55203.6	48550.4	6754.45
West Bank and Gaza	38174	36164.8	2489.4	1382.62	1061.27	321.344	37949.7	35863	2200.9
Lebanon	33389.9	11736.5	23253.8	2452.9	662.222	1790.68	32842.1	11342.8	21932.1
Ethiopia	19233.4	13373.2	6838.6	2639.01	1733.8	905.216	18094.7	12198	6063.89
South Sudan	1220.33	847.472	419.443	206.716	158.633	48.0835	1125.67	756.243	376.726
Somalia	5064.23	4939.73	188.47	388.318	350.108	38.2092	4951.53	4808.78	152.408
Kenya	41870.5	38527.2	4254.11	4219.12	3492.93	726.19	39863.8	36379.3	3587.81
Pakistan	198253	166906	43173.2	30253.8	16581.7	13672	184771	155392	30532.2
Malawi	5828.84	3007.58	2910.34	268.109	167.004	101.104	5703.91	2884.58	2831.35
Tanzania	38679.3	37598.5	1323.16	2615.83	2393.66	222.172	37892.8	36805.6	1114.08
Syrian Arab Republic	63548.2	32735.4	38168.5	19765.6	9605.55	10160	54120.8	25348.2	29819.1
France	372639	48008.8	329071	21315.6	4221.69	17093.9	361754	44293.3	318217
Suriname	4120.59	3225.46	956.09	220.669	173.23	47.4396	4016.91	3109.97	913.373
Guyana	3919.45	3639.32	311.684	230.114	209.507	20.6072	3815.13	3525.34	292.15
Korea, Republic of	191502	153398	41043.2	11069.1	9035.84	2033.25	185583	146863	39180.6
Korea, Democratic People's Republic of	2874.49	2276.67	772.127	714.384	467.312	247.072	2423.93	1901.02	538.579
Morocco	93175.6	76325.1	19521.3	7039.09	3853.98	2374.34	90174.7	73222.9	17362.9
Costa Rica	14937.2	9391.1	5679.44	419.228	242.994	176.235	14706.9	9196.62	5518.87
Nicaragua	8713.42	5566.1	3304.03	493.286	311.47	181.816	8438.23	5311.73	3156.56
Congo, Rep. of	12477.7	6560.61	6471.53	1830.18	1257.04	573.139	11795.1	5789.56	6064.32
Congo, Democratic Republic of	17326.8	11758.8	5900.54	1580.96	1055.69	525.27	16620.4	11179.2	5482.81
Bhutan	1748.39	844.467	942.352	165.931	117.204	48.7275	1655.88	759.677	900.708
Ukraine	123956	65795.9	66290.5	23782.9	7336.17	16446.7	113111	61204.3	52792.3
Belarus	23037.2	12801.2	10691.5	2342.57	1349.56	993.011	21570	11740.8	9863.78
Namibia	8412.69	5779.47	2834.35	613.709	466.239	147.471	8114.1	5433.87	2704.91
South Africa	210941	101786	115302	12916.2	9033.48	3882.75	205925	94564.2	112306
Saint-Martin (Fr.)	245.14	191.69	61.3924	9.23032	1.93193	7.29839	244.067	189.973	55.5966
Sint Maarten (Neth.)	159.491	155.842	5.36647	2.5759	1.28795	1.28795	159.062	155.413	4.07851
Oman	123916	72713.7	62184.9	27325.4	14647.9	12677.5	111699	62094.1	51275.9
Uzbekistan	98386.7	60514.4	44293.1	16288.7	11822.8	4465.97	91529.4	52183.7	40502.4
Kazakhstan	118967	76039	46707.2	17721.4	11984.6	5736.75	108590	66988.3	42025.4
Tajikistan	16926.3	13177.9	5261.93	3302.74	2001.48	1301.26	15722	11812	4097.4
Lithuania	12557.7	10483.9	2251.77	796.169	452.715	343.454	12131.2	10166.4	1988.6
Brazil	846768	595087	264326	39087.2	29111.6	9975.62	824049	575015	255666
Uruguay	20988.3	15957.1	5296.7	808.834	626.589	182.245	20629.3	15544.9	5137.64
Mongolia	10164.5	8257.06	2396.66	1938.37	1382.4	555.966	9162.06	7291.1	1942.23
Russian Federation	735537	568498	173366	39577.7	27739.3	11838.4	709808	547220	163251
Czech Republic	38415.3	16587.1	22166.3	1477.71	649.342	828.368	37523	16071.3	21489.7
Germany	197081	101717	96867.5	5889.38	2444.96	3444.41	193630	99796.5	93996.7
Estonia	7535.16	5124.55	2456.77	579.149	331.004	248.145	7046.6	4814.58	2233.95
Latvia	8290.76	6484.41	1889	401.412	206.931	194.481	8033.82	6311.61	1729.08
Norway	33521.7	22232	11417.9	1561.43	1149.28	412.145	32225	21196.3	11031.7
Sweden	54745.3	39516.9	15431.8	2090.99	1315.86	775.132	53056.8	38332.9	14736.5
Finland	42538.5	27784.1	14949.5	3870.73	2618.41	1252.32	39049.6	25272.6	13785.4
Vietnam	313391	294592	23014.6	19940.9	15212.6	4728.29	304919	286709	19095
Cambodia	18436.2	17687.9	929.901	1524.29	1242.02	282.276	17813.2	17152.9	687.766
Luxembourg	3850.12	1710.83	2176.42	199.633	41.4291	158.203	3753.95	1684.64	2077.47
United Arab Emirates	121045	87203.6	40306.9	15748	11403.5	4344.48	114946	79524.8	36598.7
Belgium	79084.1	14525.7	65424.1	4552.27	988.503	3563.76	76679.9	13677.2	63147.6
Georgia	19200.1	14534.5	5112.31	1849.71	1452.38	397.333	18193.8	13487.9	4758.34
North Macedonia	8151.45	4180.91	4405.87	826.221	391.108	435.113	7880.98	3896.48	4040.52
Albania	11488.5	8197.39	3724.11	1267.77	956.948	310.826	10896.7	7519.92	3447.85
Azerbaijan	33963.7	17320.8	17950	3307.46	2100.86	1206.6	32629.4	15909.2	16963.6
Kosovo	12677.7	11685.8	1275.07	1148.85	985.498	163.355	12112.5	11013.7	1122.45
Turkey	617482	571004	55380.9	33175.1	27025.3	6149.76	601903	553611	49767.5
Spain	249504	122026	130651	8777.39	4494.95	3887.25	245372	118275	127607
Lao People's Democratic Republic	11920.2	9129.86	3217.95	1536.74	891.048	645.693	11141.6	8568.96	2617.33
Kyrgyz Republic	22033.2	19409	3345.24	2293.2	1504.54	788.656	20962.7	18407.2	2638.37
Armenia	7390.91	6781.5	758.604	911.441	763.756	147.685	6888.61	6280.91	632.814
Denmark	19212.4	14486.9	4859.87	561.547	272.617	288.931	18884.8	14280.4	4620.31
Libya	141517	91573	68396.3	35666.4	21846.5	13819.9	130988	76861.3	56986.3
Tunisia	50835.9	43052.2	9221.31	4681.92	3582.65	1099.27	48489.5	40476.3	8240.32
Romania	87354.1	64738.7	24491.7	8658.04	6770.33	1887.71	82383	59739.7	22787.5
Hungary	33114.1	20443.4	13080	1604.57	1075.44	529.134	32167.9	19569.1	12647
Slovak Republic	19006.3	10050.5	9262.95	1216.47	640.327	576.144	18320.7	9546.73	8806.8
Poland	171666	107006	67320.4	11258	4858.16	6399.83	165436	103482	62288.8
Ireland	16314.3	4241.87	12128.9	264.03	112.266	151.764	16156.1	4150.85	12011.4
United Kingdom	210969	25753.9	186150	3905.07	1424.69	2480.38	209209	24552.4	184754
Greece	79279.2	57407.2	23517.1	4272.78	3128.86	1143.92	77330.6	55020	22534.9
Zambia	22024.8	13540.7	9059.45	1575.38	1004.82	570.563	21442.5	12940.5	8633.36
Sierra Leone	1814.51	1393.56	469.673	189.758	112.266	77.4918	1727.57	1331.1	398.621
Guinea	6795.23	5838.93	1216.47	908.006	698.499	209.507	6464.88	5483.67	1026.07
Liberia	1741.31	1457.1	320.271	260.166	217.449	42.7171	1650.73	1373.82	279.486
Central African Republic	655.353	463.448	207.79	72.34	49.1568	23.1831	616.285	428.029	190.617
Sudan	48793.8	39614.2	10885.6	5430.01	3954.87	1475.13	46696.4	37366.1	9613.06
Djibouti	1318.43	1105.49	248.36	115.057	93.3765	21.6805	1269.06	1046.25	227.968
Eritrea	792.52	185.894	646.337	95.7378	71.9107	23.8271	751.52	126.005	628.306
Austria	25958.9	18169.1	8022.44	903.284	464.951	438.333	25421.8	17795.4	7645.93
Iraq	621296	526553	149880	111108	65681.7	45426.5	593230	493214	109032
Italy	413511	259417	159100	12427.9	6714.31	5713.57	407856	254224	154363
Switzerland	26955.3	3736.99	23340.9	572.065	129.654	442.412	26628.8	3623.87	23018.3
Iran, Islamic Republic of	772841	636297	181083	91933.4	57568.2	34365.1	746207	602304	151985
Liechtenstein	261.669	14.8114	247.072	0.858635	0	0.858635	261.025	14.8114	246.428
C√¥te d'Ivoire	47000.6	38834.3	9525.48	8008.27	7447.58	560.688	41856.5	32945.6	9018.88
Serbia	66913.4	48360.7	20411	4472.63	2254.35	2218.28	65010.5	46771.5	18485.3
Mali	13442.8	12261.3	1442.08	1052.47	901.781	150.69	13025.9	11756.6	1305.55
Senegal	15286.9	14091.1	1613.37	2245.33	1992.03	253.297	14392	13074.2	1385.62
Nigeria	166483	89654.3	87625	26257.5	15209.2	11048.3	155818	78271.6	79172.3
Benin	8367.61	7776.01	754.311	618.217	508.526	109.691	8089.41	7457.89	654.28
Angola	33234.7	26666.8	7357.64	2968.09	2162.04	806.043	31913.9	25317.9	6680.18
Croatia	34571	15807.9	19662.9	2844.87	1500.46	1344.41	32934.2	14527.2	18481.5
Slovenia	9209.07	3950.36	5348.01	329.716	177.308	152.408	9010.08	3801.18	5212.99
Qatar	41076.7	34527.8	8195.88	4412.31	3477.9	934.409	39734.4	32832.3	7385.98
Saudi Arabia	740281	540491	239676	99965.7	64980.4	34985.3	698042	497197	209306
Botswana	13489.8	10896.9	3004.15	1098.62	858.849	239.774	13030.9	10292	2798.93
Zimbabwe	12386.2	6914.37	5871.77	1181.48	901.352	280.13	11894.2	6325.99	5639.73
Bulgaria	32214.3	22176.8	10770.5	2272.81	1574.52	698.285	31031.9	20961.2	10135.5
Thailand	374581	344103	34909.9	34175.4	29357.4	4818.01	355229	325062	30685.5
San Marino	207.146	142.104	65.4709	1.93193	0.858635	1.07329	205.858	141.46	64.3976
Haiti	3086.79	603.62	2602.74	296.444	115.701	180.743	2961.22	505.95	2468.79
Dominican Republic	41973.9	39972.5	2553.58	2573.11	2238.68	334.438	40856.4	38697.2	2234.38
Chad	6083.64	3161.06	3369.07	1070.5	719.107	351.396	5701.33	2726.81	3081.43
Kuwait	55597	40613.6	20443.4	11372.8	6430.32	4942.52	52030.9	36508.7	16569.3
El Salvador	7585.39	5920.5	1759.13	381.448	295.37	86.0781	7380.39	5706.92	1681.85
Guatemala	21986.4	18170.4	4070.14	915.305	562.835	352.47	21510.1	17794.1	3752.02
Timor-Leste	1014.48	428.673	653.206	186.968	94.8791	92.0886	914.446	353.543	566.914
Brunei Darussalam	3258.73	709.447	2568.61	55.1673	35.204	19.9633	3226.75	677.033	2551.43
Monaco	107.544	21.2512	86.5074	2.14659	1.28795	0.858635	105.827	20.1779	85.6488
Algeria	306893	205009	123413	60546	39919.9	20287.8	277609	175135	106150
Mozambique	20051.7	14801.6	5686.52	1632.91	1242.87	390.035	19431.8	14152.2	5338.13
eSwatini	2854.75	1514.85	1446.37	246.213	145.968	100.246	2746.77	1393.35	1366.09
Burundi	1491.02	1309.42	247.287	220.24	167.219	53.0207	1426.62	1234.93	203.282
Rwanda	5687.17	5033.32	767.619	789.515	734.347	55.1673	5397.59	4698.66	718.463
Myanmar	53994.4	41259.5	14956.1	6892.69	4315.93	2576.76	50885.3	38369.8	13041.4
Bangladesh	55053.9	47244	9595.03	6258.8	3661.86	2596.94	51998.9	45056.6	7074.08
Andorra	392.181	94.6645	300.737	7.94237	2.14659	5.79578	388.962	92.7325	296.229
Afghanistan	15128.9	7297.97	8796.28	2264.01	1109.14	1154.86	14233.8	6492.35	7895.58
Montenegro	5508.14	4211.17	1425.33	378.658	286.569	92.0886	5324.39	3991.79	1347.2
Bosnia and Herzegovina	20966.4	16896.6	4438.5	1569.37	1208.74	360.627	20047.4	15966.1	4105.56
Uganda	15160.1	14829.3	399.05	673.384	594.39	78.9944	14884.6	14570.2	325.208
Guantanamo Bay (US)	81.9996	50.8741	31.9841	1.28795	0.858635	0.429317	81.785	50.6594	31.5548
Cuba	23683.1	5922	18274.5	1062.99	548.238	514.751	23269.9	5499.13	17863.7
Honduras	16414.7	9681.11	6975.12	789.515	492.856	296.658	15956.2	9270.03	6697.78
Ecuador	90472.2	86120.2	4622.46	2508.72	1620.46	888.258	88673.6	84915.8	3742.79
Colombia	95093.1	67314.4	28823.9	4342.76	2499.7	1843.06	92479.7	65404.1	27144.9
Paraguay	50940.4	48005.8	3562.26	2526.96	2091.42	435.542	45579.8	46716	3147.54
Portugal	100232	33782.6	67728.7	3500.22	1692.8	1685.29	98543.6	32327.8	66373.1
Moldova	8353.01	6835.16	1908.96	1289.24	897.488	391.752	7770.21	6233.04	1568.94
Turkmenistan	65631.7	29520.3	40562.5	9668.66	5096.21	4572.44	61816.5	25697.4	36677.7
Jordan	79127.7	74887.5	5645.31	4286.73	3388.39	898.347	77993.2	73451.9	4835.62
Nepal	22101	20574.6	2619.48	5436.66	4329.67	1106.99	19220.3	17763.9	1552.2
Lesotho	1807.43	682.4	1264.98	269.397	186.538	82.8582	1712.55	519.474	1204.88
Cameroon	13489.6	12271.2	1384.76	834.593	557.254	277.339	13121.7	11991	1155.29
Gabon	9493.49	4855.79	4943.8	871.085	475.898	395.187	9059.67	4465.12	4624.61
Niger	7141.05	5741.48	1669.4	934.624	712.452	222.172	6789.65	5360.24	1481.57
Burkina Faso	10706.1	9064.39	1892.65	1064.06	898.561	165.502	10286	8573.04	1746.46
Togo	7985.3	7606.43	484.485	590.097	509.814	80.2823	7769.79	7373.31	408.495
Ghana	103134	100999	3023.25	5685.23	5046.2	639.039	101234	98955.1	2420.92
Guinea-Bissau	587.306	547.38	53.8793	89.298	79.2091	10.089	552.102	509.814	44.649
Gibraltar (UK)	4.07851	0.214659	3.86386	0.214659	0.214659	0	3.86386	0	3.86386
United States of America	2.99667e+06	1.67981e+06	1.36635e+06	183361	111992	66726.6	2.87487e+06	1.59069e+06	1.30535e+06
Canada	244246	118072	128001	10132.3	5789.99	4233.28	235930	113418	124286
Mexico	484319	367331	126958	27625.1	20803.6	6609.34	469486	353428	121237
Belize	1869.68	1640.85	237.842	56.6699	49.1568	7.51305	1832.54	1602.43	230.329
Panama	15933.9	14040.2	2054.28	618.646	437.045	181.601	15618.6	13751.5	1882.56
Venezuela, Republica Bolivariana de	191929	26679.5	170969	12595.7	5081.19	7514.56	187247	22791	165715
Papua New Guinea	3576.21	3029.91	575.071	144.465	71.052	73.4133	3489.71	2984.4	509.814
Egypt, Arab Republic of	325896	165203	173030	27636.2	19302.8	8333.48	315496	151308	166233
Yemen, Republic of	34680.5	21035.3	17430.3	9480.83	4689.65	4791.18	30766.2	17722.6	13639.4
Mauritania	5959.35	4641.78	1643.86	1090.25	871.944	218.308	5447.18	4039.66	1449.16
Equatorial Guinea	2648.67	1077.59	1615.31	126.863	55.3819	71.4813	2590.29	1031.01	1562.5
Gambia, The	1914.76	1612.3	321.773	196.842	186.968	9.8743	1872.47	1565.51	314.046
Hong Kong (SAR, China)	3088.08	2026.38	1072.86	27.047	17.1727	9.8743	3077.99	2015.43	1064.49
Vatican City	1.93193	0	1.93193	0	0	0	1.93193	0	1.93193
Australia	145375	97036.9	51582	13573.5	8178.07	5395.45	137197	91037.2	46523.4
Greenland (Den.)	1298.26	37.9946	1260.48	1.07329	0	1.07329	1297.4	37.9946	1259.4
Fiji	11656.4	9428.67	2441.53	696.997	508.741	188.256	11219.1	9076.2	2274.52
New Caledonia (Fr.)	1213.89	455.076	771.483	50.6594	37.9946	12.6649	1184.49	426.741	760.106
Madagascar	2604.88	1972.93	713.955	230.329	156.701	73.6279	2496.48	1857.01	644.405
Philippines	70954.6	64201.8	7595.48	3695.56	2915.71	779.855	69298.7	62532	6861.78
Sri Lanka	18411.7	16528.9	2165.91	894.697	560.903	333.794	17946.3	16097.7	1869.89
Cura√ßao (Neth.)	1270.35	1117.51	154.125	4.93715	3.43454	1.50261	1268.2	1115.15	153.052
Aruba (Neth.)	909.938	897.488	15.2408	22.7538	20.6072	2.14659	905.86	892.336	13.5235
Bahamas, The	2194.46	684.332	1577.96	123.858	46.7956	77.0625	2161.4	650.416	1535.88
Turks and Caicos Islands (UK)	332.506	288.716	50.0155	11.1623	3.6492	7.51305	329.716	287.428	42.9317
Japan	204785	104791	101466	6472.17	3722.18	2749.99	200433	101569	98958.9
Saint-Pierre-et-Miquelon (Fr.)	35.6333	0	35.6333	0	0	0	35.6333	0	35.6333
Iceland	1339.47	876.451	467.527	71.9107	36.2773	35.6333	1292.03	840.603	452.286
Pitcairn Islands (UK)	0	0	0	0	0	0	0	0	0
French Polynesia (Fr.)	362.344	41.4291	325.637	8.37169	4.29317	4.07851	359.553	37.5653	322.417
French Southern and Antarctic Lands (Fr.)	0	0	0	0	0	0	0	0	0
Seychelles	168.936	76.4185	94.2352	5.58113	3.86386	1.71727	165.931	73.1986	92.7325
Kiribati	1.07329	0.214659	0.858635	0.214659	0.214659	0	0.858635	0	0.858635
Marshall Islands	0	0	0	0	0	0	0	0	0
Trinidad and Tobago	8945.9	6209	2774.46	84.1462	44.8637	39.2825	8909.62	6176.59	2738.19
Grenada	459.155	51.5181	408.495	4.29317	3.00522	1.28795	456.794	49.5862	407.208
Saint Vincent and the Grenadines	121.067	61.1777	61.8217	4.72249	3.00522	1.71727	119.136	59.0311	60.1044
Barbados	1207.88	470.317	742.934	14.3821	10.3036	4.07851	1201.87	462.589	739.284
Saint Lucia	612.636	138.67	475.04	3.00522	1.71727	1.28795	611.348	137.596	473.752
Dominica	186.968	134.806	67.1882	33.2721	5.58113	27.691	170.654	129.868	41.6438
Montserrat (UK)	2.79056	2.36125	0.429317	0.858635	0.429317	0.429317	1.93193	1.93193	0
Antigua and Barbuda	844.253	381.234	473.537	23.8271	12.4502	11.3769	834.808	371.789	465.165
Saint Kitts and Nevis	345.815	220.24	127.507	4.50783	3.00522	1.50261	343.239	217.235	126.005
U.S. Virgin Islands (US)	1242.02	791.017	547.809	145.539	24.4711	121.067	1210.67	774.703	465.595
Saint-Barth√©lemy (Fr.)	63.1096	62.0364	2.79056	1.93193	0.429317	1.50261	62.895	61.607	1.28795
Puerto Rico (US)	28078.2	13575	15986.5	3325.49	357.621	2967.87	26865.6	13297.2	14130.1
Anguilla (UK)	302.883	227.538	98.5283	41.4291	2.5759	38.8532	286.784	226.036	62.251
British Virgin Islands (UK)	284.208	171.512	127.722	32.6281	1.71727	30.9108	275.836	171.083	111.837
Jamaica	6524.55	4581.03	2017.36	246.428	200.062	46.3663	6394.47	4426.69	1974.86
Cayman Islands (UK)	445.631	112.266	335.512	3.6492	2.79056	0.858635	444.558	110.12	334.868
Bermuda (UK)	192.549	7.51305	185.036	0.429317	0.214659	0.214659	192.12	7.29839	184.821
Heard Island and McDonald Islands (Aus.)	0	0	0	0	0	0	0	0	0
Saint Helena, Ascension and Tristan da Cunha (UK)	0	0	0	0	0	0	0	0	0
Mauritius	4563.86	4296.39	311.684	142.963	109.261	33.7014	4503.11	4229.63	280.988
Comoros	74.7012	62.4657	15.6701	10.5183	7.29839	3.21988	68.0468	55.5966	12.4502
S√£o Tom√© and Pr√≠ncipe	252.009	211.653	44.8637	12.0209	5.79578	6.2251	247.072	208.219	39.2825
Cabo Verde	1024.14	798.316	249.863	65.2562	44.8637	20.3926	991.938	763.541	231.402
Malta	1461.61	978.2	492.642	16.0994	10.3036	5.79578	1458.39	972.189	487.705
Jersey (UK)	117.418	18.0313	99.387	2.79056	1.50261	1.28795	114.628	16.5287	98.099
Guernsey (UK)	35.6333	7.72771	27.9056	1.07329	0.214659	0.858635	34.56	7.51305	27.047
Isle of Man (UK)	172.371	7.94237	165.287	4.29317	2.14659	2.14659	170.224	5.79578	164.429
Faroe Islands (Den.)	91.4446	25.3297	66.1149	0.214659	0	0.214659	91.2299	25.3297	65.9002
British Indian Ocean Territory (UK)	7.51305	0	7.51305	0	0	0	7.51305	0	7.51305
Singapore	2992.99	1197.37	1818.16	37.136	15.6701	21.4659	2986.98	1188.14	1805.49
Norfolk Island (Aus.)	0.858635	0.429317	0.429317	0.429317	0	0.429317	0.429317	0.429317	0
Cook Islands (NZ)	0	0	0	0	0	0	0	0	0
Tonga	246.857	232.475	19.9633	21.8952	18.0313	3.86386	232.475	216.376	16.0994
Wallis-et-Futuna (Fr.)	1.71727	1.71727	0	0	0	0	1.71727	1.71727	0
Samoa	325.637	320.915	6.01044	6.43976	5.79578	0.643976	322.847	317.695	5.36647
Solomon Islands	166.575	148.329	19.1046	10.9476	6.01044	4.93715	157.989	143.607	14.3821
Tuvalu	0	0	0	0	0	0	0	0	0
Maldives	1.93193	1.93193	0	0	0	0	1.93193	1.93193	0
Nauru	94.2352	82.6436	11.8062	1.71727	0.643976	1.07329	93.1619	82.2143	10.9476
Micronesia, Federated States of	32.8428	27.691	5.58113	2.36125	1.07329	1.28795	30.9108	26.6177	4.29317
South Georgia and South Sandwich Islands (UK)	0	0	0	0	0	0	0	0	0
Falkland Islands (UK)/Islas Malvinas	48.0835	19.3193	29.4082	1.71727	0.858635	0.858635	41.8584	18.4606	28.5496
Vanuatu	534.285	332.721	236.125	129.225	12.8795	116.345	440.694	320.056	120.638
Niue (NZ)	0	0	0	0	0	0	0	0	0
American Samoa (US)	204.999	44.4343	161.209	0.858635	0.643976	0.214659	204.784	43.7904	160.994
Palau	59.4605	48.7275	11.1623	1.07329	0.643976	0.429317	58.8165	48.0835	10.7329
Guam (US)	1787.89	159.706	1639.78	34.56	13.5235	21.0365	1775.66	148.329	1628.62
Northern Mariana Islands (US)	563.908	505.95	91.8739	48.5129	10.7329	37.7799	553.39	498.223	55.8113
Bahrain	4265.05	3710.59	634.316	153.91	124.073	29.8376	4233.5	3647.69	608.987
Clipperton Island (Fr.)	0	0	0	0	0	0	0	0	0
Macau (SAR, China)	179.24	120.424	61.8217	5.58113	3.21988	2.36125	177.737	118.277	59.8898
Bonaire (Neth.)	323.061	311.47	12.4502	5.36647	3.86386	1.50261	320.485	309.752	10.9476
Sint Eustatius (Neth.)	46.3663	42.7171	3.86386	1.28795	1.28795	0	45.7223	41.8584	3.86386
Saba (Neth.)	13.0942	13.0942	0	0	0	0	13.0942	13.0942	0
Netherlands	56672.3	31912	25222.2	2076.18	926.896	1149.28	55374.4	31187.1	24246.6
Cocos (Keeling) Islands (Aus.)	0	0	0	0	0	0	0	0	0
Christmas Island (Aus.)	0	0	0	0	0	0	0	0	0
Johnston Atoll (US)	0	0	0	0	0	0	0	0	0
Jarvis Island (US)	0	0	0	0	0	0	0	0	0
Baker Island (US)	0	0	0	0	0	0	0	0	0
Howland Island (US)	0	0	0	0	0	0	0	0	0
Wake Island (US)	0.643976	0.643976	0.214659	0.429317	0.214659	0.214659	0.429317	0.429317	0
Midway Islands (US)	0	0	0	0	0	0	0	0	0
Navassa Island (US)	0	0	0	0	0	0	0	0	0
Palmyra Atoll (US)	0	0	0	0	0	0	0	0	0
Kingman Reef (US)	0	0	0	0	0	0	0	0	0
Tokelau (NZ)	0	0	0	0	0	0	0	0	0
New Zealand	18691.8	6565.98	12213.2	423.951	282.705	141.245	18437	6361.84	12083.6
