# Supplementary material for: Satellite imagery reveals increasing volatility in human night-time activity
Source: Nature. 2026 Apr 8;652(8109):379–86. doi: 10.1038/s41586-026-10260-w (PMC13061621; doi:10.1038/s41586-026-10260-w)
Supplement: Supplementary file 2 — Supplementary Tables 1–5 [file 41586_2026_10260_MOESM2_ESM.zip › 41586_2026_10260_MOESM2_ESM/2025-06-15916B-s2/Zhu_SItable3.xlsx]

## Sheet: CumulativeRadianceChange
Supplementary Table 3 | Cumulative ALAN radiance change for the net, brightening, and dimming changes from 2014 to 2022 at global, continental, and country/territory levels.
Region	Initial ALAN Radiance (W sr-1)	All Change			Abrupt Change			Gradual Change
		Net Radiance Change (W sr-1)	Brightening Radiance Change (W sr-1)	Dimming Radiance Change (W sr-1)	Net Radiance Change (W sr-1)	Brightening Radiance Change (W sr-1)	Dimming Radiance Change (W sr-1)	Net Radiance Change (W sr-1)	Brightening Radiance Change (W sr-1)	Dimming Radiance Change (W sr-1)
Global	3.77138e+08	6.18084e+07	1.29213e+08	-6.74042e+07	2.74044e+07	5.27295e+07	-2.55623e+07	3.44036e+07	7.62458e+07	-4.18412e+07
Africa	2.27748e+07	4.88834e+06	1.23553e+07	-7.46699e+06	3.10284e+06	5.81915e+06	-2.76183e+06	1.7855e+06	6.49065e+06	-4.70516e+06
Asia	1.27904e+08	4.89388e+07	7.94976e+07	-3.05588e+07	2.03767e+07	3.42934e+07	-1.39167e+07	2.85621e+07	4.52043e+07	-1.66422e+07
Europe	6.94553e+07	-2.81425e+06	9.91636e+06	-1.27306e+07	-1.57901e+06	3.41996e+06	-5.01297e+06	-1.23524e+06	6.48239e+06	-7.71763e+06
North America	1.10106e+08	7.03766e+06	1.7092e+07	-1.00544e+07	3.61167e+06	5.73128e+06	-2.29724e+06	3.42598e+06	1.11831e+07	-7.75712e+06
Oceania	3.04525e+06	386669	774951	-388282	138797	257159	-118362	247872	517792	-269920
South America	3.6807e+07	3.00979e+06	8.83622e+06	-5.82643e+06	1.59627e+06	2.9431e+06	-1.34683e+06	1.41326e+06	5.89312e+06	-4.4789e+06
Indonesia	3.35011e+06	1.71755e+06	1.97414e+06	-256591	336709	491946	-155237	1.38084e+06	1.48219e+06	-101354
Malaysia	2.73337e+06	572986	730177	-157191	99483.1	155246	-55763	473503	574931	-101428
Chile	1.44967e+06	372832	499358	-126526	111938	143652	-31713.4	260892	355706	-94812.9
Bolivia	563829	210779	253012	-42233.2	48269.5	59020.2	-10750.7	162510	193992	-31482.5
Peru	1.20298e+06	437202	548964	-111762	87729.3	149763	-62033.5	349472	399201	-49190.3
Argentina	6.82813e+06	793264	1.56274e+06	-769479	366279	484747	-118469	426720	1.078e+06	-651010
Cyprus	188044	-7935.59	21488	-29423.6	3722.36	7422.23	-3699.86	-11658	14065.8	-25723.7
India	1.9633e+07	5.96885e+06	8.51784e+06	-2.54899e+06	1.78096e+06	3.04912e+06	-1.26816e+06	4.18789e+06	5.46872e+06	-1.28083e+06
China	3.26898e+07	1.83952e+07	2.64335e+07	-8.03825e+06	9.21607e+06	1.28832e+07	-3.66712e+06	9.17915e+06	1.35503e+07	-4.37113e+06
Israel	1.34564e+06	401342	472369	-71026.8	70701.1	87097.2	-16396.1	330641	385271	-54630.7
West Bank and Gaza	397148	229584	254985	-25400.8	46146	56457	-10311.1	183438	198528	-15089.8
Lebanon	401399	-187125	77840.6	-264966	-95804	21094.7	-116899	-91320.8	56745.9	-148067
Ethiopia	112879	56425	115741	-59315.7	29050	57259.2	-28209.2	27375	58481.6	-31106.6
South Sudan	8195.24	7275.34	8946.25	-1670.91	3545.27	4272.92	-727.65	3730.07	4673.33	-943.257
Somalia	9977.65	26270.5	27368.7	-1098.2	5318.69	5932.19	-613.494	20951.8	21436.5	-484.707
Kenya	195240	186471	212005	-25534.6	62686	75255.8	-12569.8	123785	136749	-12964.8
Pakistan	1.83479e+06	577605	920105	-342500	147550	319150	-171600	430055	600955	-170899
Malawi	54768.3	-1497.3	8720.27	-10217.6	723.911	2483.82	-1759.91	-2221.21	6236.45	-8457.66
Tanzania	132278	168105	175923	-7818.73	35680.8	39506	-3825.29	132424	136417	-3993.45
Syrian Arab Republic	443155	-45777.4	373313	-419091	-17226.5	219952	-237179	-28550.8	153361	-181912
France	7.65346e+06	-2.51012e+06	285329	-2.79545e+06	-1.02005e+06	121650	-1.1417e+06	-1.49007e+06	163679	-1.65375e+06
Suriname	53280.4	10085.2	14380	-4294.79	3508.58	4543.27	-1034.69	6576.62	9836.72	-3260.09
Guyana	19832.2	23274.6	24210.9	-936.299	5546.38	5841.16	-294.783	17728.2	18369.8	-641.516
Korea, Republic of	3.47819e+06	942321	1.13724e+06	-194923	301524	340578	-39053.4	640797	796666	-155869
Korea, Democratic People's Republic of	20870.8	5872.9	9860.08	-3987.17	2524.41	5149.64	-2625.23	3348.49	4710.44	-1361.95
Morocco	1.52573e+06	440885	645657	-204772	173866	194669	-49568.4	267018	422222	-155204
Costa Rica	320147	14402.6	32204.9	-17802.3	3024.29	6123.87	-3099.57	11378.3	26081	-14702.7
Nicaragua	124442	2168.27	19577.9	-17409.6	1543.57	6326.87	-4783.3	624.702	13251	-12626.3
Congo, Rep. of	132337	96954.1	285909	-188955	59692.9	181098	-121405	37261.2	104812	-67550.4
Congo, Democratic Republic of	187121	49063.2	88206.6	-39143.4	31038.3	46312	-15273.7	18024.9	41894.6	-23869.7
Bhutan	16636.4	1576.74	4734.71	-3157.97	2054.3	2636.36	-582.057	-477.559	2098.35	-2575.91
Ukraine	1.2292e+06	-441396	477674	-919071	-494580	218851	-713430	53183.4	258823	-205640
Belarus	335867	24051.1	104578	-80527.3	17031.3	64018	-46986.7	7019.76	40560.4	-33540.6
Namibia	91341.1	21050.5	36440.9	-15390.4	12246.8	15763.2	-3516.39	8803.74	20677.8	-11874
South Africa	3.30007e+06	-256945	493515	-750460	148826	241839	-93013.3	-405771	251676	-657447
Saint-Martin (Fr.)	3127.79	361.659	844.016	-482.357	-35.8673	190.555	-226.422	397.527	653.462	-255.935
Sint Maarten (Neth.)	2891.31	1048.03	1191.36	-143.324	155.05	218.582	-63.5313	892.985	972.777	-79.7923
Oman	1.75368e+06	137652	1.06848e+06	-930828	165583	611371	-445788	-27930.6	457109	-485040
Uzbekistan	801323	241932	522280	-280348	155574	272700	-117126	86358.1	249580	-163222
Kazakhstan	1.31114e+06	268233	759735	-491502	178453	402698	-224245	89779.9	357036	-267257
Tajikistan	128500	51015.2	82940.9	-31925.7	20149.3	36458.3	-16309	30865.8	46482.6	-15616.8
Lithuania	158712	15864.3	52741.1	-36876.8	-9525.26	17083.9	-26609.2	25389.5	35657.1	-10267.6
Brazil	1.71424e+07	1.63873e+06	3.79339e+06	-2.15466e+06	1.12394e+06	1.41402e+06	-290076	514786	2.37937e+06	-1.86459e+06
Uruguay	410220	62776.5	97505	-34728.5	18720.3	24684.5	-5964.22	44056.2	72820.5	-28764.2
Mongolia	76394.1	57675	82427.1	-24752.1	30000.5	44980.8	-14980.3	27674.5	37446.3	-9771.77
Russian Federation	1.25255e+07	2.24811e+06	3.69558e+06	-1.44748e+06	682555	1.41411e+06	-731559	1.56555e+06	2.28147e+06	-715919
Czech Republic	898289	-29924.7	57180.8	-87105.5	-6209.51	15723.6	-21933.2	-23715.2	41457.1	-65172.4
Germany	3.86217e+06	-12701	343716	-356417	-12435.8	76572.1	-89007.9	-265.144	267144	-267409
Estonia	172230	2442.07	22907.6	-20465.5	-6448.32	5129.14	-11577.5	8890.39	17778.4	-8888.03
Latvia	136441	5813.6	25713.6	-19900	-7558.26	4461.95	-12020.2	13371.9	21251.6	-7879.78
Norway	1.34985e+06	35043.2	85157	-50113.7	14614.2	26160	-11545.8	20429	58997	-38568
Sweden	1.67231e+06	53840.7	157995	-104155	-3143.21	33097.5	-36240.7	56983.9	124898	-67914
Finland	1.55971e+06	38318.8	163709	-125390	10462.3	59657.1	-49194.8	27856.4	104052	-76195.4
Vietnam	3.29414e+06	864454	2.23346e+06	-1.36901e+06	-18440.2	580736	-599176	882894	1.65272e+06	-769830
Cambodia	61954.9	119783	129313	-9530.26	51116.6	58092.5	-6975.89	68666.2	71220.5	-2554.38
Luxembourg	92034.8	-7146.92	8719.19	-15866.1	-6994.53	2368.84	-9363.37	-152.394	6350.35	-6502.74
United Arab Emirates	2.89202e+06	851744	1.65414e+06	-802391	692317	887285	-194969	159428	766850	-607422
Belgium	1.44811e+06	-286425	97770.4	-384195	-136626	36976.9	-173603	-149798	60793.6	-210592
Georgia	218114	52217.5	80575.6	-28358.1	28219.7	35683.6	-7463.9	23997.8	44892	-20894.2
North Macedonia	135038	-13492.2	25783.6	-39275.8	-9315.37	10647.8	-19963.2	-4176.87	15135.8	-19312.6
Albania	131656	50213.8	71621.3	-21407.5	22126.7	29336.7	-7209.96	28087	42284.6	-14197.5
Azerbaijan	429393	45532.5	169701	-124168	34915	82896.1	-47981	10617.5	86804.7	-76187.2
Kosovo	78065	51948.4	58404	-6455.62	16381.6	19123.1	-2741.41	35566.8	39281	-3714.21
Turkey	6.38971e+06	3.17321e+06	3.61645e+06	-443237	900841	1.03661e+06	-135772	2.27237e+06	2.57984e+06	-307465
Spain	7.36624e+06	-524436	716873	-1.24131e+06	-200090	165389	-376991	-324345	539973	-864318
Lao People's Democratic Republic	89868.5	33613.3	51351.6	-17738.3	19148	27040.2	-7892.17	14465.3	24311.5	-9846.13
Kyrgyz Republic	166791	81116.6	99753.1	-18636.5	25173.8	35224.1	-10050.4	55942.8	64529	-8586.17
Armenia	46789.2	37545.1	42148.6	-4603.44	15581.3	17384.1	-1802.86	21963.9	24764.4	-2800.59
Denmark	298312	21209.7	56160.4	-34950.7	117.476	12916.2	-12798.7	21092.3	43244.2	-22152
Libya	1.75913e+06	464562	1.51302e+06	-1.04846e+06	88033.6	708126	-620092	376528	804894	-428366
Tunisia	720038	315642	411775	-96132.5	116351	153009	-36658	199291	258766	-59474.6
Romania	1.10812e+06	181307	291009	-109701	103594	130125	-26530.5	77712.8	160884	-83170.8
Hungary	622913	44291.7	96324.2	-52032.5	17925	34154.6	-16229.6	26366.6	62169.5	-35802.9
Slovak Republic	319788	-3997.36	41679.5	-45676.9	50.4901	14963	-14912.5	-4047.85	26716.5	-30764.4
Poland	3.28264e+06	11378.3	532446	-521068	-25172.7	221002	-246174	36550.9	311444	-274894
Ireland	399550	-33382.4	18733.1	-52115.4	-1494.94	3855.73	-5350.67	-31887.4	14877.4	-46764.8
United Kingdom	4.46674e+06	-998970	171132	-1.1701e+06	-42604.7	82478.5	-125083	-956365	88653.4	-1.04502e+06
Greece	1.30477e+06	216241	340830	-124589	97400.1	121159	-23758.4	118841	219672	-100830
Zambia	221279	10757.7	71776	-61018.3	7763.62	24553.4	-16789.8	2994.09	47222.6	-44228.5
Sierra Leone	6891.46	4163.31	6058.86	-1895.55	910.655	1904.29	-993.635	3252.65	4154.57	-901.917
Guinea	23754.5	37113.4	44833	-7719.63	20577.9	24121.3	-3543.33	16535.5	20711.8	-4176.29
Liberia	7020.2	9774.46	10698.8	-924.382	5737.89	6163.05	-425.161	4036.57	4535.79	-499.221
Central African Republic	3006.55	1335.99	2033.7	-697.712	750.759	1062.81	-312.052	585.227	970.887	-385.66
Sudan	288837	152940	253827	-100887	38329.2	80418.1	-42088.9	114610	173409	-58798.1
Djibouti	11530	7997.74	9567.65	-1569.91	2314	2720.13	-406.137	5683.74	6847.51	-1163.77
Eritrea	5707.67	-1014.89	1569.57	-2584.46	614.271	1067.96	-453.688	-1629.16	501.615	-2130.77
Austria	494300	28673.6	59334.7	-30661.1	4.58101	10360	-10355.5	28669	48974.6	-20305.7
Iraq	4.58536e+06	3.71068e+06	7.35678e+06	-3.64611e+06	840913	3.05497e+06	-2.21406e+06	2.86976e+06	4.30181e+06	-1.43205e+06
Italy	9.06587e+06	-56972.6	999752	-1.05673e+06	-76101	169703	-245804	19128.4	830049	-810921
Switzerland	484428	-76598.1	9826.79	-86424.8	-13525.9	2302.31	-15828.2	-63072.2	7524.49	-70596.7
Iran, Islamic Republic of	8.70064e+06	2.95183e+06	5.43499e+06	-2.48316e+06	938841	2.2101e+06	-1.27126e+06	2.01299e+06	3.22489e+06	-1.2119e+06
Liechtenstein	3368.67	-618.1	38.5598	-656.659	-31.7872	0	-31.7872	-586.312	38.5598	-624.872
C√¥te d'Ivoire	282108	310611	348937	-38325.9	179054	189004	-9950.26	131557	159933	-28375.6
Serbia	781184	64190.4	203285	-139095	-21485.9	53560.7	-75046.6	85676.3	149724	-64048.1
Mali	60970.1	63244.2	70078.4	-6834.13	17721.6	19811.1	-2089.54	45522.7	50267.2	-4744.59
Senegal	82320.9	93748.1	107715	-13966.6	38096	44935.5	-6839.53	55652.1	62779.2	-7127.09
Nigeria	1.4572e+06	-114355	1.13638e+06	-1.25074e+06	60952.9	704852	-643899	-175308	431532	-606840
Benin	37048.7	30348.6	34211	-3862.39	9786.03	11230.6	-1444.58	20562.6	22980.4	-2417.82
Angola	455748	151395	241881	-90485.8	68427.1	106030	-37603.4	82968.2	135851	-52882.4
Croatia	577146	-30703.8	67152	-97855.8	-5275.04	25159.6	-30434.7	-25428.8	41992.3	-67421.1
Slovenia	160110	-4818.49	12017.8	-16836.3	-22.2474	2770.86	-2793.11	-4796.25	9246.98	-14043.2
Qatar	1.23615e+06	961930	1.30319e+06	-341258	534852	632124	-97272.1	427078	671064	-243986
Saudi Arabia	1.4771e+07	3.29379e+06	8.08915e+06	-4.79536e+06	2.33897e+06	4.08029e+06	-1.74132e+06	954813	4.00886e+06	-3.05404e+06
Botswana	88414.4	31201.1	47758.1	-16556.9	15086.1	19736.9	-4650.81	16115.1	28021.2	-11906.1
Zimbabwe	99202.9	11005.6	30583	-19577.4	11436.8	15247.7	-3810.96	-431.169	15335.3	-15766.5
Bulgaria	457451	60618.5	99682.2	-39063.7	23275.3	33748.2	-10472.9	37343.2	65934	-28590.8
Thailand	3.33555e+06	1.84886e+06	2.1052e+06	-256341	910851	1.03832e+06	-127472	938006	1.06687e+06	-128868
San Marino	6240.07	-69.0977	329.37	-398.467	-3.63196	5.28435	-8.9163	-65.4658	324.085	-389.551
Haiti	24470.2	-11060.1	3235.76	-14295.8	-2255.36	1748.45	-4003.81	-8804.7	1487.31	-10292
Dominican Republic	345713	275037	296730	-21692.3	70875.4	78562	-7686.66	204162	218168	-14005.7
Chad	43249.9	12904	39413.5	-26509.5	17934.7	25937.3	-8002.63	-5030.68	13476.2	-18506.9
Kuwait	1.23119e+06	423020	948417	-525396	275756	525743	-249987	147264	422674	-275409
El Salvador	106710	17776.9	24471.1	-6694.16	8818.05	10209.8	-1391.76	8958.89	14261.3	-5302.4
Guatemala	306969	58628.2	84194.1	-25565.9	13983.8	24766.5	-10782.7	44644.4	59427.6	-14783.2
Timor-Leste	9754.26	0.93684	2739.83	-2738.89	775.612	1972.88	-1197.26	-774.675	766.95	-1541.63
Brunei Darussalam	117718	-11929.6	4163.85	-16093.5	-80.8108	1260.48	-1341.29	-11848.8	2903.37	-14752.2
Monaco	5329.4	-970.86	55.82	-1026.68	3.89648	24.2546	-20.3582	-974.757	31.5654	-1006.32
Algeria	4.27666e+06	907143	2.5472e+06	-1.64005e+06	784106	1.37932e+06	-611970	123038	1.15112e+06	-1.02808e+06
Mozambique	164734	71668.4	96713.2	-25044.8	18675.3	25162.5	-6487.2	52993.2	71550.7	-18557.6
eSwatini	36765.9	-1339.95	7961.41	-9301.36	600.578	4341.72	-3741.14	-1940.53	3619.69	-5560.22
Burundi	4714.4	10446.6	12244	-1797.37	5372.89	6502.88	-1129.99	5073.69	5741.07	-667.381
Rwanda	28471.4	41607.3	45090.7	-3483.42	22380.4	23514.5	-1134.09	19226.9	21576.2	-2349.33
Myanmar	326576	76607.4	211483	-134876	10636	77070.3	-66434.4	65971.5	134413	-68441.4
Bangladesh	491001	163602	196934	-33331.8	50525.7	67506.9	-16981.2	113077	129427	-16350.6
Andorra	11886.7	-2403.49	443.067	-2846.56	-603.167	74.1726	-677.34	-1800.32	368.894	-2169.22
Afghanistan	171802	-54080.3	38927.6	-93007.9	-33455.5	18796.6	-52252.2	-20624.8	20131	-40755.7
Montenegro	75500.3	7571.42	16560	-8988.54	3559.96	5808.15	-2248.19	4011.46	10751.8	-6740.35
Bosnia and Herzegovina	231212	43383.9	59443.3	-16059.4	14959.2	19034.1	-4074.88	28424.7	40409.3	-11984.5
Uganda	52872.8	61730	63732.6	-2002.57	19610.2	20344.9	-734.682	42119.7	43387.6	-1267.89
Guantanamo Bay (US)	1417.74	39.7719	141.899	-102.127	36.9857	43.1843	-6.19858	2.78619	98.7145	-95.9283
Cuba	334829	-50217	30503.2	-80720.1	2332.31	12061.2	-9728.9	-52549.3	18442	-70991.2
Honduras	273828	5304.97	32734.2	-27429.2	7466.92	11280.3	-3813.34	-2161.94	21454	-23615.9
Ecuador	1.27745e+06	393432	456549	-63117.5	38334	73134.9	-34800.9	355098	383414	-28147
Colombia	2.13059e+06	102275	321530	-219255	24887.2	83185.9	-58298.7	77387.5	238344	-160956
Paraguay	614313	303912	327752	-23840.3	48061.5	54606.5	-6545.01	255850	273146	-17295.2
Portugal	2.1859e+06	-308408	117859	-426267	-30431.3	37113.4	-70037.7	-277977	78252.3	-356229
Moldova	67197	24006.6	38494.5	-14488	6043.52	15301.3	-9257.74	17963	23193.3	-5230.24
Turkmenistan	1.00903e+06	805.45	450334	-449528	82527.6	257140	-174612	-81722.2	193194	-274916
Jordan	608215	559911	647635	-87724	168793	205962	-37168.6	391118	441673	-50555.4
Nepal	110790	98720.5	107768	-9047.15	47558.3	53076.8	-5518.52	51162.2	54690.9	-3528.63
Lesotho	16928.7	-1508.5	7499.94	-9008.44	3746.84	5806.89	-2060.05	-5255.34	1693.05	-6948.4
Cameroon	87380.2	37081.8	48848.2	-11766.4	4482.79	12226.3	-7743.52	32599	36621.9	-4022.92
Gabon	103281	-3467.65	30895.2	-34362.9	4336.92	18415.7	-14078.8	-7804.57	12479.5	-20284.1
Niger	43764	31228.1	48150.1	-16922	17851.6	22092.6	-4241.05	13376.6	26057.5	-12680.9
Burkina Faso	62513.6	40998.6	52344.4	-11345.9	18156	21244.1	-3088.09	22842.6	31100.4	-8257.77
Togo	34605.4	34398.8	36663.2	-2264.43	8430.85	9356.99	-926.142	25967.9	27306.2	-1338.29
Ghana	400482	693264	713206	-19941.7	121287	132141	-10853.7	571977	581065	-9087.99
Guinea-Bissau	1621.04	2794.03	3089.97	-295.944	1487.83	1635.48	-147.653	1306.2	1454.49	-148.291
Gibraltar (UK)	759.292	32.1919	54.6369	-22.445	54.6369	54.6369	0	-22.445	0	-22.445
United States of America	7.6336e+07	4.32661e+06	1.2284e+07	-7.95742e+06	2.63743e+06	4.12911e+06	-1.64853e+06	1.68918e+06	7.99807e+06	-6.30889e+06
Canada	2.12541e+07	106859	900845	-793987	109768	344097	-243815	-2909.24	547262	-550172
Mexico	8.31182e+06	2.24279e+06	3.16219e+06	-919403	785269	1.06744e+06	-293467	1.45752e+06	2.08345e+06	-625936
Belize	23706.3	4163.35	4769.37	-606.022	767.819	828.773	-60.9533	3395.53	3940.6	-545.069
Panama	206721	59279.2	68676	-9396.83	11795.6	15001.8	-3206.27	47483.6	53674.2	-6190.55
Venezuela, Republica Bolivariana de	5.11365e+06	-1.33876e+06	936750	-2.27551e+06	-280989	445850	-726839	-1.05778e+06	490900	-1.54868e+06
Papua New Guinea	52660.7	6616.13	11610.4	-4994.24	-438.406	1801.88	-2240.29	7054.53	9808.49	-2753.96
Egypt, Arab Republic of	5.93957e+06	523181	2.0834e+06	-1.56022e+06	786591	1.10179e+06	-315199	-263410	981613	-1.24502e+06
Yemen, Republic of	475454	-144360	217433	-361793	-103477	115652	-219129	-40882.4	101782	-142664
Mauritania	33982.9	41465.5	52940.4	-11474.9	18345.7	22481.6	-4135.9	23119.7	30458.7	-7339.02
Equatorial Guinea	37578.4	-4184.61	5140.06	-9324.67	-804.968	1513.94	-2318.91	-3379.64	3626.12	-7005.76
Gambia, The	8257.86	7685.93	9150.64	-1464.71	3185.38	3427.65	-242.272	4500.55	5722.99	-1222.44
Hong Kong (SAR, China)	191809	1683.93	10722.8	-9038.85	1287.27	1995.4	-708.128	396.666	8727.38	-8330.72
Vatican City	314.766	-163.142	0	-163.142	0	0	0	-163.142	0	-163.142
Australia	2.40401e+06	366922	666430	-299508	130776	228159	-97382.2	236146	438272	-202126
Greenland (Den.)	1.0724e+06	-815.62	65.5922	-881.213	-6.2959	0	-6.2959	-809.325	65.5922	-874.917
Fiji	191718	37096.4	55726.7	-18630.3	13729.7	17798.6	-4068.84	23366.7	37928.2	-14561.5
New Caledonia (Fr.)	22056.3	-2016.3	2154.28	-4170.58	473.294	738.095	-264.8	-2489.6	1416.19	-3905.78
Madagascar	24369.7	3972.26	6536.03	-2563.77	1914.28	2585.63	-671.35	2057.98	3950.4	-1892.42
Philippines	596323	220805	262354	-41549.2	53447.1	69807.5	-16360.5	167358	192546	-25188.7
Sri Lanka	147874	32391.5	43950.6	-11559.1	4720.56	9683.06	-4962.51	27671	34267.6	-6596.59
Cura√ßao (Neth.)	24498	2235.4	4557.33	-2321.93	-11.2387	147.436	-158.674	2246.64	4409.9	-2163.26
Aruba (Neth.)	7552.6	5360.34	5479.78	-119.432	612.625	674.691	-62.0662	4747.72	4805.08	-57.3662
Bahamas, The	51025.8	-5960.66	5348.74	-11309.4	-1321.5	1780.6	-3102.1	-4639.16	3568.14	-8207.3
Turks and Caicos Islands (UK)	4333.89	1547.16	1985.82	-438.663	-162.656	152.885	-315.541	1709.81	1832.93	-123.122
Japan	4.95175e+06	126236	398227	-271991	34410.9	65129	-30718.1	91824.8	333098	-241273
Saint-Pierre-et-Miquelon (Fr.)	679.378	-183.81	0	-183.81	0	0	0	-183.81	0	-183.81
Iceland	355679	-316703	5692.91	-322396	-313006	1852.42	-314859	-3696.41	3840.49	-7536.9
Pitcairn Islands (UK)	0	0	0	0	0	0	0	0	0	0
French Polynesia (Fr.)	5114.17	-986.099	165.178	-1151.28	7.43088	88.521	-81.0901	-993.53	76.6572	-1070.19
French Southern and Antarctic Lands (Fr.)	1.06804	0	0	0	0	0	0	0	0	0
Seychelles	2603.97	-90.1213	310.226	-400.348	105.292	158.945	-53.6524	-195.414	151.282	-346.695
Kiribati	1.84763	0.199588	0.864889	-0.665302	0.864889	0.864889	0	-0.665302	0	-0.665302
Marshall Islands	0	0	0	0	0	0	0	0	0	0
Trinidad and Tobago	300230	13004.1	26503	-13498.9	286.055	2032.71	-1746.66	12718	24470.3	-11752.3
Grenada	4291	-326.16	224.348	-550.508	105.689	112.801	-7.11164	-431.849	111.547	-543.396
Saint Vincent and the Grenadines	2362.19	-17.2327	155.709	-172.942	56.613	69.2673	-12.6543	-73.8457	86.4421	-160.288
Barbados	19142	211.215	1498.93	-1287.71	182.91	234.658	-51.7487	28.305	1264.27	-1235.97
Saint Lucia	12226.1	-659.879	245.38	-905.26	17.0002	34.0777	-17.0775	-676.879	211.303	-888.182
Dominica	1583.41	-15.3198	493.763	-509.083	-309.764	85.7951	-395.559	294.444	407.968	-113.524
Montserrat (UK)	170.471	0.266797	3.12475	-2.85795	-2.2073	0.65065	-2.85795	2.4741	2.4741	0
Antigua and Barbuda	10364.3	-353.683	1067.16	-1420.84	-51.445	241.625	-293.07	-302.238	825.535	-1127.77
Saint Kitts and Nevis	4809.54	402.416	608.071	-205.655	30.6549	53.4756	-22.8208	371.761	554.595	-182.834
U.S. Virgin Islands (US)	21021.3	-928.388	7101.66	-8030.05	-2214.59	2660.93	-4875.52	1286.2	4440.74	-3154.53
Saint-Barth√©lemy (Fr.)	460.936	155.011	198.023	-43.0119	-33.7716	7.65689	-41.4285	188.783	190.366	-1.5834
Puerto Rico (US)	448961	-36321.7	72872.8	-109194	-39109.8	10397.4	-49507.1	2788.08	62475.4	-59687.3
Anguilla (UK)	2461.73	-198.493	754.327	-952.82	-791.213	53.565	-844.778	592.721	700.762	-108.041
British Virgin Islands (UK)	2289.17	-126.821	661.644	-788.465	-482.226	54.2207	-536.447	355.405	607.423	-252.018
Jamaica	122847	8908.45	15275.9	-6367.48	3801.46	4361.35	-559.889	5106.99	10914.6	-5807.6
Cayman Islands (UK)	12038.7	-814.985	564.139	-1379.12	97.6986	104.987	-7.28819	-912.684	459.152	-1371.84
Bermuda (UK)	2989.27	-629.939	14.5212	-644.46	4.0203	6.42868	-2.40838	-633.959	8.0925	-642.052
Heard Island and McDonald Islands (Aus.)	0	0	0	0	0	0	0	0	0	0
Saint Helena, Ascension and Tristan da Cunha (UK)	0	0	0	0	0	0	0	0	0	0
Mauritius	29484.1	10538.3	12074.7	-1536.44	2065.94	2587	-521.059	8472.33	9487.72	-1015.38
Comoros	357.007	108.656	167.097	-58.4411	58.8469	89.5832	-30.7363	49.8093	77.5142	-27.7048
S√£o Tom√© and Pr√≠ncipe	2420.81	213.498	366.306	-152.808	-2.9412	69.8571	-72.7983	216.439	296.449	-80.0097
Cabo Verde	10079.6	2418.43	3434.22	-1015.79	476.697	765.166	-288.469	1941.73	2669.06	-727.324
Malta	46405.2	3486.51	5692.34	-2205.83	482.112	730.187	-248.074	3004.4	4962.15	-1957.76
Jersey (UK)	2039.83	-185.064	43.3121	-228.376	9.47913	13.0233	-3.54419	-194.543	30.2887	-224.832
Guernsey (UK)	647.145	-72.7787	8.42212	-81.2009	-7.46951	0.641527	-8.11103	-65.3092	7.7806	-73.0898
Isle of Man (UK)	3107.71	-1473.88	96.9367	-1570.82	-30.0442	88.0451	-118.089	-1443.84	8.89155	-1452.73
Faroe Islands (Den.)	3254.22	-91.0282	37.7478	-128.776	-0.489462	0	-0.489462	-90.5388	37.7478	-128.287
British Indian Ocean Territory (UK)	54.6379	-8.36839	0	-8.36839	0	0	0	-8.36839	0	-8.36839
Singapore	282499	-3296.61	22613	-25909.6	-9.45502	4271.31	-4280.77	-3287.16	18341.7	-21628.9
Norfolk Island (Aus.)	5.1373	-0.0411358	0.288311	-0.329446	-0.329446	0	-0.329446	0.288311	0.288311	0
Cook Islands (NZ)	5.4781	0	0	0	0	0	0	0	0	0
Tonga	891.934	404.656	468.448	-63.7929	103.156	140.465	-37.3085	301.499	327.984	-26.4844
Wallis-et-Futuna (Fr.)	20.2598	0.911608	0.911608	0	0	0	0	0.911608	0.911608	0
Samoa	921.154	718.751	744.32	-25.5691	58.8437	70.0577	-11.214	659.907	674.262	-14.3551
Solomon Islands	966.437	154.994	360.17	-205.176	-27.0424	127.81	-154.853	182.036	232.36	-50.3234
Tuvalu	0	0	0	0	0	0	0	0	0	0
Maldives	5.28919	5.74043	5.74043	0	0	0	0	5.74043	5.74043	0
Nauru	539.915	28.3309	264.02	-235.689	-133.525	22.2203	-155.745	161.855	241.799	-79.9438
Micronesia, Federated States of	484.454	21.027	33.9375	-12.9106	-3.55985	5.03261	-8.59246	24.5868	28.9049	-4.3181
South Georgia and South Sandwich Islands (UK)	0	0	0	0	0	0	0	0	0	0
Falkland Islands (UK)/Islas Malvinas	607.515	-4.11378	80.6021	-84.7159	45.2142	55.4752	-10.261	-43.2655	25.1269	-74.4549
Vanuatu	10421	-9109.82	1907.52	-11017.3	-8335.51	1104.08	-9439.59	-774.311	803.439	-1577.75
Niue (NZ)	0	0	0	0	0	0	0	0	0	0
American Samoa (US)	3098.33	-165.835	85.8302	-251.666	8.56945	13.7958	-5.22633	-174.405	72.0344	-246.439
Palau	484.388	44.1239	98.1925	-54.0686	-5.70416	7.51075	-13.2149	49.828	90.6817	-40.8537
Guam (US)	28334.1	-7080.9	1241.76	-8322.66	-1616.06	465.737	-2081.8	-5464.84	776.027	-6240.87
Northern Mariana Islands (US)	4249.63	1607.7	2324.15	-716.447	-273.156	317.929	-591.085	1880.86	2006.22	-125.362
Bahrain	334191	93504.3	118717	-25212.3	25493.5	32686	-7192.42	68010.8	86030.6	-18019.9
Clipperton Island (Fr.)	0	0	0	0	0	0	0	0	0	0
Macau (SAR, China)	27718.2	303.424	5589.21	-5285.78	310.531	1608.98	-1298.45	-7.10702	3980.22	-3987.33
Bonaire (Neth.)	1897.98	1204.77	1236.2	-31.4204	178.937	185.977	-7.04016	1025.84	1050.22	-24.3803
Sint Eustatius (Neth.)	494.056	67.78	123.149	-55.3695	51.4821	51.4821	0	16.2979	71.6674	-55.3695
Saba (Neth.)	76.0442	17.3941	17.3941	0	0	0	0	17.3941	17.3941	0
Netherlands	1.8257e+06	-385331	219310	-604641	-167116	101008	-268124	-218216	118302	-336517
Cocos (Keeling) Islands (Aus.)	0	0	0	0	0	0	0	0	0	0
Christmas Island (Aus.)	0	0	0	0	0	0	0	0	0	0
Johnston Atoll (US)	0	0	0	0	0	0	0	0	0	0
Jarvis Island (US)	0	0	0	0	0	0	0	0	0	0
Baker Island (US)	0	0	0	0	0	0	0	0	0	0
Howland Island (US)	0	0	0	0	0	0	0	0	0	0
Wake Island (US)	2.98045	2.79354	13.1848	-10.3912	2.36365	12.7549	-10.3912	0.429895	0.429895	0
Midway Islands (US)	0	0	0	0	0	0	0	0	0	0
Navassa Island (US)	0	0	0	0	0	0	0	0	0	0
Palmyra Atoll (US)	0	0	0	0	0	0	0	0	0	0
Kingman Reef (US)	0	0	0	0	0	0	0	0	0	0
Tokelau (NZ)	0	0	0	0	0	0	0	0	0	0
New Zealand	319263	-7587.55	31333.9	-38921.5	4471.77	6298.05	-1826.28	-12059.3	25035.9	-37095.2
