# Supplementary material for: Satellite imagery reveals increasing volatility in human night-time activity
Source: Nature. 2026 Apr 8;652(8109):379–86. doi: 10.1038/s41586-026-10260-w (PMC13061621; doi:10.1038/s41586-026-10260-w)
Supplement: Supplementary file 2 — Supplementary Tables 1–5 [file 41586_2026_10260_MOESM2_ESM.zip › 41586_2026_10260_MOESM2_ESM/2025-06-15916B-s2/Zhu_SItable4.xlsx]

## Sheet: ChangeIntensity
Supplementary Table 4 | ALAN change intensity for the net, brightening, and dimming changes at global, continental, and country/territory levels.
Region	Initial ALAN Intensity (nW*cm-2*sr-1)	All Change			Abrupt Change			Gradual Change
		Average Net Change Intensity (nW*cm-2*sr-1)	Average Brightening Intensity (nW*cm-2*sr-1)	Average Dimming Intensity (nW*cm-2*sr-1)	Average Net Change Intensity (nW*cm-2*sr-1)	Average Brightening Intensity (nW*cm-2*sr-1)	Average Dimming Intensity (nW*cm-2*sr-1)	Average Net Change Intensity (nW*cm-2*sr-1)	Average Brightening Intensity (nW*cm-2*sr-1)	Average Dimming Intensity (nW*cm-2*sr-1)
Global	8.99898	0.266729	0.780882	-0.914954	1.2589	3.7648	-3.32813	0.155283	0.488607	-0.625016
Africa	9.21013	0.258212	0.973758	-1.04946	1.33958	3.67842	-3.82093	0.0993425	0.559836	-0.722001
Asia	7.88763	0.413886	0.818415	-1.16742	1.43921	3.68289	-2.87138	0.254446	0.495793	-0.762542
Europe	7.93027	-0.0814034	0.533338	-0.77402	-0.853741	3.64429	-5.53372	-0.0368182	0.362805	-0.490319
North America	10.5928	0.17872	0.740958	-0.592674	1.55092	3.96264	-2.75857	0.0904506	0.509497	-0.478301
Oceania	9.91041	0.209128	0.654167	-0.553796	0.915776	2.80955	-1.97167	0.141028	0.463261	-0.418464
South America	12.05	0.171291	0.737362	-0.99155	1.78469	4.98297	-4.67564	0.0831533	0.509834	-0.795231
Indonesia	5.10095	0.309612	0.374887	-0.782815	1.36535	2.76455	-2.26085	0.254024	0.286424	-0.38473
Malaysia	8.26322	0.344867	0.495684	-0.785082	2.50485	6.26927	-3.72919	0.288547	0.394983	-0.544128
Chile	12.5267	0.440579	0.719272	-0.751748	1.87095	3.55434	-2.16849	0.320186	0.536979	-0.612117
Bolivia	13.3985	0.577126	0.781329	-0.914119	2.60684	4.08664	-2.63871	0.462068	0.61591	-0.742147
Peru	10.6942	0.599301	0.858888	-1.0895	1.91883	4.83995	-4.19795	0.494703	0.645092	-0.55859
Argentina	15.865	0.306588	0.837552	-0.999298	2.48947	5.34542	-2.60401	0.173636	0.601468	-0.893092
Cyprus	7.80623	-0.0757022	0.483613	-0.47446	1.02306	3.05719	-3.05603	-0.112775	0.329974	-0.421526
India	5.39619	0.240664	0.407093	-0.499992	0.503729	1.46761	-0.869834	0.180834	0.279996	-0.345596
China	8.02423	0.565303	0.99249	-1.10231	2.24515	4.30334	-3.30042	0.298317	0.548326	-0.692438
Israel	16.3867	0.721871	0.963787	-1.00222	5.30635	9.06698	-4.41005	0.598948	0.793549	-0.808811
West Bank and Gaza	9.4525	0.601414	0.705063	-1.02036	3.33758	5.31975	-3.20873	0.483372	0.553573	-0.68562
Lebanon	8.14187	-0.560423	0.663238	-1.13945	-3.90574	3.18544	-6.52817	-0.27806	0.500282	-0.675114
Ethiopia	6.14314	0.293369	0.865465	-0.867367	1.10079	3.30253	-3.11629	0.151288	0.479436	-0.51298
South Sudan	5.40765	0.596176	1.05564	-0.398363	1.71504	2.69359	-1.5133	0.331364	0.617967	-0.250383
Somalia	5.51381	0.518747	0.554053	-0.582692	1.36968	1.69439	-1.60562	0.423138	0.445779	-0.318033
Kenya	7.31494	0.445351	0.550275	-0.600234	1.48576	2.15452	-1.73093	0.310519	0.375899	-0.361356
Pakistan	6.44114	0.291347	0.551271	-0.793315	0.487706	1.92471	-1.25512	0.232751	0.386736	-0.559735
Malawi	5.6038	-0.0256877	0.289943	-0.351078	0.270007	1.48728	-1.74069	-0.0389418	0.216199	-0.298715
Tanzania	5.64929	0.434611	0.467899	-0.590916	1.36403	1.65045	-1.72177	0.349469	0.370643	-0.358453
Syrian Arab Republic	6.09904	-0.0720357	1.14039	-1.098	-0.0871543	2.28985	-2.33443	-0.0527539	0.605018	-0.610052
France	8.86747	-0.673606	0.594325	-0.849496	-4.78546	2.88154	-6.67898	-0.411902	0.369534	-0.519693
Suriname	6.42698	0.244752	0.445827	-0.449203	1.58997	2.62269	-2.18108	0.163724	0.316296	-0.356929
Guyana	5.41557	0.593823	0.665259	-0.3004	2.41027	2.78805	-1.43048	0.464683	0.521078	-0.219584
Korea, Republic of	7.78914	0.49207	0.74137	-0.474921	2.72402	3.76919	-1.92074	0.345289	0.542456	-0.397823
Korea, Democratic People's Republic of	6.26871	0.204311	0.433092	-0.516388	0.353369	1.10197	-1.06254	0.138143	0.247785	-0.252878
Morocco	11.683	0.473176	0.84593	-1.04897	2.47001	5.05112	-2.08767	0.296112	0.576626	-0.893883
Costa Rica	5.87775	0.0964209	0.34293	-0.313451	0.721395	2.52018	-1.75878	0.0773672	0.283593	-0.266407
Nicaragua	7.01331	0.0248842	0.351734	-0.526921	0.312916	2.03129	-2.63085	0.00740323	0.249467	-0.400003
Congo, Rep. of	10.5728	0.77702	4.35796	-2.91979	3.26158	14.4067	-21.1824	0.315905	1.81035	-1.1139
Congo, Democratic Republic of	8.10369	0.283163	0.750133	-0.663387	1.96326	4.38689	-2.90777	0.10845	0.374755	-0.435356
Bhutan	4.85294	0.0901822	0.560674	-0.335116	1.23804	2.24938	-1.19451	-0.0288402	0.276216	-0.285987
Ukraine	5.51414	-0.356091	0.725994	-1.38643	-2.07956	2.98318	-4.33783	0.0470188	0.422884	-0.389527
Belarus	7.13218	0.104401	0.816944	-0.753189	0.727036	4.74362	-4.73174	0.0325441	0.345466	-0.340038
Namibia	8.88532	0.250223	0.630524	-0.542996	1.99553	3.38092	-2.38447	0.108499	0.380535	-0.43898
South Africa	8.43806	-0.121809	0.484857	-0.650865	1.15224	2.67714	-2.39555	-0.197048	0.266143	-0.585404
Saint-Martin (Fr.)	7.14264	0.147532	0.440302	-0.785695	-0.388582	9.86345	-3.10235	0.162876	0.343976	-0.460343
Sint Maarten (Neth.)	13.7442	0.657111	0.764465	-2.67073	6.01925	16.9712	-4.93274	0.561406	0.625931	-1.95641
Oman	10.785	0.111085	1.46943	-1.49687	0.605966	4.17378	-3.51636	-0.0250051	0.736156	-0.945941
Uzbekistan	5.21785	0.245899	0.863067	-0.632937	0.955103	2.30657	-2.62263	0.0943501	0.478271	-0.402992
Kazakhstan	8.13581	0.225468	0.999138	-1.05231	1.00699	3.36013	-3.90892	0.0826775	0.532983	-0.63594
Tajikistan	4.93223	0.301396	0.629394	-0.606731	0.61008	1.82157	-1.25332	0.196322	0.393519	-0.381138
Lithuania	8.18066	0.12633	0.503066	-1.63768	-1.19639	3.77366	-7.74753	0.209291	0.350733	-0.516324
Brazil	11.5763	0.193527	0.637451	-0.815153	2.87547	4.85723	-2.90785	0.0624704	0.413793	-0.729304
Uruguay	13.1759	0.299103	0.611045	-0.655662	2.31448	3.93951	-3.27263	0.213561	0.468451	-0.559873
Mongolia	7.92444	0.567415	0.998262	-1.03277	1.54772	3.25382	-2.69447	0.302056	0.513589	-0.503121
Russian Federation	7.43143	0.305641	0.65006	-0.834928	1.7246	5.09788	-6.17953	0.220559	0.41692	-0.438539
Czech Republic	6.24028	-0.0778979	0.34473	-0.392964	-0.420211	2.42147	-2.64776	-0.0632018	0.257958	-0.303273
Germany	5.92459	-0.00644454	0.337914	-0.367942	-0.211157	3.13183	-2.58412	-0.000136934	0.267688	-0.284488
Estonia	9.7668	0.032409	0.447016	-0.833025	-1.11341	1.54957	-4.66559	0.126166	0.369262	-0.397861
Latvia	8.54899	0.0701214	0.396545	-1.05347	-1.88292	2.15625	-6.18067	0.166445	0.336707	-0.455722
Norway	6.75258	0.104539	0.383038	-0.438905	0.935953	2.2762	-2.80139	0.0633949	0.278337	-0.349609
Sweden	8.69706	0.0983476	0.399817	-0.674935	-0.150322	2.51528	-4.67543	0.107402	0.325824	-0.460855
Finland	9.23442	0.0900802	0.589218	-0.83876	0.270294	2.27838	-3.9283	0.071336	0.411718	-0.552726
Vietnam	13.9615	0.275839	0.758153	-5.94842	-0.0924741	3.81746	-12.6722	0.28955	0.576447	-4.03159
Cambodia	7.82169	0.649716	0.731083	-1.02487	3.35347	4.67728	-2.4713	0.385478	0.415209	-0.371402
Luxembourg	6.84247	-0.185629	0.509647	-0.728999	-3.5037	5.71782	-5.91856	-0.00405955	0.376955	-0.313013
United Arab Emirates	15.7476	0.703658	1.89687	-1.9907	4.39622	7.7808	-4.48774	0.138698	0.96429	-1.65968
Belgium	6.80592	-0.362177	0.673084	-0.587238	-3.00128	3.74069	-4.87134	-0.195355	0.444489	-0.333491
Georgia	7.28491	0.271964	0.554373	-0.554702	1.52563	2.4569	-1.8785	0.131901	0.332833	-0.439107
North Macedonia	7.05092	-0.16552	0.616698	-0.891443	-1.12747	2.72247	-4.58804	-0.0529994	0.388447	-0.477974
Albania	6.62482	0.437077	0.873709	-0.574835	1.74532	3.06565	-2.31961	0.257757	0.562301	-0.41178
Azerbaijan	6.01736	0.134062	0.979751	-0.691746	1.05564	3.94581	-3.97656	0.0325396	0.545626	-0.449122
Kosovo	4.79776	0.409761	0.499786	-0.506295	1.42591	1.94045	-1.67819	0.293636	0.356655	-0.330902
Turkey	8.45879	0.513896	0.63335	-0.800343	2.71542	3.83571	-2.20776	0.377531	0.466002	-0.617803
Spain	11.6925	-0.210191	0.587477	-0.950094	-2.27961	3.67943	-9.69812	-0.132185	0.456542	-0.677326
Lao People's Democratic Republic	6.25515	0.281986	0.562458	-0.55123	1.24601	3.03465	-1.22228	0.129831	0.283716	-0.376189
Kyrgyz Republic	4.61379	0.368156	0.513953	-0.557106	1.09776	2.34118	-1.27436	0.266868	0.350564	-0.325435
Armenia	6.10049	0.50799	0.621523	-0.606831	1.70952	2.27614	-1.22074	0.318843	0.394281	-0.442561
Denmark	6.67196	0.110396	0.387664	-0.719169	0.0209201	4.73786	-4.42968	0.111689	0.302823	-0.479447
Libya	9.36959	0.328273	1.65226	-1.53292	0.246825	3.24138	-4.48694	0.287452	1.0472	-0.751701
Tunisia	10.4474	0.620904	0.956456	-1.0425	2.48512	4.27083	-3.33476	0.410999	0.639302	-0.721751
Romania	6.84839	0.207554	0.449512	-0.447913	1.19651	1.92199	-1.40544	0.0943311	0.269308	-0.364984
Hungary	6.20258	0.133755	0.471174	-0.397802	1.11712	3.17587	-3.0672	0.0819657	0.317692	-0.283093
Slovak Republic	6.33344	-0.0210317	0.4147	-0.493114	0.00415054	2.33678	-2.58833	-0.0220944	0.27985	-0.349325
Poland	7.05345	0.00662815	0.497584	-0.774012	-0.223598	4.54908	-3.84657	0.0220937	0.300966	-0.441321
Ireland	8.03959	-0.204621	0.441623	-0.429681	-0.566199	3.43445	-3.52566	-0.197371	0.358417	-0.389335
United Kingdom	9.34566	-0.473515	0.664489	-0.628578	-1.09101	5.78922	-5.0429	-0.457134	0.361078	-0.565629
Greece	7.61318	0.272759	0.593706	-0.529778	2.27955	3.87228	-2.07694	0.15368	0.399258	-0.447441
Zambia	8.18844	0.0488435	0.530077	-0.673532	0.492809	2.44357	-2.94267	0.0139633	0.364922	-0.512298
Sierra Leone	4.31509	0.229445	0.434774	-0.40359	0.479902	1.69622	-1.28225	0.188279	0.312116	-0.226259
Guinea	6.24856	0.546168	0.767829	-0.634592	2.26628	3.4533	-1.69127	0.255774	0.377699	-0.407019
Liberia	3.62974	0.561328	0.734255	-0.288625	2.20547	2.83425	-0.995296	0.244533	0.33016	-0.178621
Central African Republic	4.3633	0.203858	0.438819	-0.335778	1.03782	2.16208	-1.34603	0.0949605	0.226827	-0.202322
Sudan	8.33425	0.31344	0.640747	-0.926796	0.705877	2.03339	-2.85322	0.245437	0.46408	-0.611648
Djibouti	8.53944	0.606609	0.865465	-0.63211	2.01117	2.91308	-1.87328	0.447869	0.654484	-0.510499
Eritrea	6.04307	-0.128058	0.844336	-0.399863	0.641618	1.48512	-1.90408	-0.216782	0.398092	-0.33913
Austria	5.5973	0.110458	0.326568	-0.382192	0.00050715	2.2282	-2.36246	0.112773	0.275209	-0.265575
Iraq	9.19084	0.597248	1.39716	-2.43268	0.756842	4.65118	-4.87393	0.483752	0.8722	-1.31343
Italy	8.17423	-0.0137778	0.385385	-0.664188	-0.612341	2.52748	-4.30211	0.00469	0.326503	-0.525333
Switzerland	5.96232	-0.284167	0.26296	-0.370272	-2.36439	1.77573	-3.57771	-0.236857	0.207637	-0.306698
Iran, Islamic Republic of	7.99337	0.381945	0.854159	-1.37128	1.02122	3.83909	-3.69926	0.269763	0.535425	-0.797381
Liechtenstein	5.04602	-0.236214	0.260338	-0.265776	-3.70206	0	-3.70206	-0.224619	0.260338	-0.253572
C√¥te d'Ivoire	7.13435	0.660866	0.898527	-0.402351	2.23586	2.53779	-1.77465	0.314305	0.485445	-0.314625
Serbia	6.58117	0.0959305	0.420352	-0.681468	-0.480387	2.37589	-3.3831	0.131789	0.320119	-0.346481
Mali	6.78692	0.47047	0.571541	-0.473909	1.68381	2.19689	-1.38664	0.349478	0.427565	-0.363416
Senegal	8.66659	0.613257	0.764419	-0.865677	1.69668	2.25576	-2.7002	0.386688	0.480176	-0.51436
Nigeria	6.9161	-0.0686885	1.26752	-1.42738	0.232135	4.63438	-5.82806	-0.112508	0.551326	-0.766479
Benin	5.27326	0.362692	0.439956	-0.512043	1.58294	2.20846	-1.31696	0.254191	0.308136	-0.369539
Angola	11.3591	0.455533	0.907049	-1.22982	2.30543	4.90418	-4.66518	0.259975	0.536579	-0.791632
Croatia	7.00338	-0.0888138	0.4248	-0.497666	-0.185423	1.67679	-2.2638	-0.0772108	0.289059	-0.364804
Slovenia	5.29445	-0.0523233	0.304221	-0.314815	-0.00674746	1.56274	-1.83266	-0.053232	0.243266	-0.269389
Qatar	22.0639	2.34179	3.77431	-4.16378	12.1218	18.1755	-10.41	1.07483	2.04392	-3.30337
Saudi Arabia	13.483	0.444937	1.49663	-2.00077	2.33978	6.27927	-4.97729	0.136784	0.806291	-1.45913
Botswana	6.4782	0.231294	0.438271	-0.551136	1.37318	2.29806	-1.93966	0.123669	0.272261	-0.425381
Zimbabwe	5.19904	0.0888534	0.442311	-0.333416	0.968001	1.69165	-1.36043	-0.00362502	0.242417	-0.279561
Bulgaria	5.93296	0.188173	0.449488	-0.362692	1.02408	2.14339	-1.4998	0.120338	0.314553	-0.282085
Thailand	6.18809	0.49358	0.611792	-0.734291	2.66523	3.53684	-2.64574	0.264056	0.328207	-0.419965
San Marino	9.22848	-0.0333571	0.231781	-0.608618	-0.187996	0.615436	-0.830743	-0.0318015	0.2291	-0.604916
Haiti	5.77194	-0.358303	0.536059	-0.549261	-0.760806	1.51118	-2.2152	-0.297334	0.293964	-0.416885
Dominican Republic	8.72913	0.655258	0.742336	-0.849486	2.75446	3.50931	-2.29838	0.499706	0.563782	-0.626824
Chad	9.41066	0.212109	1.24684	-0.786849	1.67535	3.60688	-2.27738	-0.0882369	0.49421	-0.600594
Kuwait	14.9445	0.760869	2.33522	-2.57	2.42469	8.176	-5.05788	0.283032	1.15773	-1.66217
El Salvador	5.82442	0.234357	0.413328	-0.380538	2.31173	3.45661	-1.61685	0.121388	0.249895	-0.315272
Guatemala	6.81033	0.266656	0.463358	-0.628134	1.52777	4.40031	-3.0592	0.207551	0.333973	-0.394007
Timor-Leste	5.30231	9.23471e-05	0.639141	-0.419299	0.414837	2.07936	-1.30012	-0.0847153	0.216933	-0.271933
Brunei Darussalam	11.8881	-0.366081	0.586915	-0.626545	-0.146483	3.5805	-6.7188	-0.367205	0.428837	-0.578191
Monaco	26.9862	-0.902756	0.262667	-1.18681	0.18152	1.88319	-2.37099	-0.921087	0.156435	-1.17494
Algeria	10.0959	0.29559	1.24248	-1.32892	1.29506	3.45522	-3.01644	0.0443205	0.657278	-0.968518
Mozambique	7.30186	0.357418	0.653398	-0.440423	1.14368	2.02454	-1.66324	0.272714	0.505579	-0.347642
eSwatini	5.84161	-0.0469376	0.525559	-0.643083	0.243926	2.97443	-3.73197	-0.0706475	0.259783	-0.407018
Burundi	4.50972	0.700634	0.935068	-0.726836	2.43956	3.88884	-2.13122	0.355644	0.46489	-0.328303
Rwanda	7.27567	0.731599	0.895845	-0.453796	2.8347	3.2021	-2.05574	0.356212	0.459199	-0.326994
Myanmar	6.49883	0.14188	0.512568	-0.90181	0.154308	1.78572	-2.57821	0.129647	0.350309	-0.524802
Bangladesh	4.7949	0.297167	0.416844	-0.347387	0.807274	1.84351	-0.653893	0.217459	0.287254	-0.231135
Andorra	11.9601	-0.612851	0.468039	-0.946527	-7.5943	3.45537	-11.6868	-0.462853	0.397805	-0.732277
Afghanistan	7.33124	-0.357463	0.533404	-1.05735	-1.47772	1.6947	-4.52453	-0.1449	0.310072	-0.516184
Montenegro	8.04305	0.137459	0.393239	-0.630627	0.940153	2.02679	-2.44133	0.0753411	0.269348	-0.500324
Bosnia and Herzegovina	5.77603	0.206922	0.351805	-0.361821	0.953196	1.5747	-1.12994	0.141788	0.253094	-0.291909
Uganda	5.23731	0.407188	0.429776	-0.501834	2.91219	3.42282	-0.930043	0.282974	0.297784	-0.38987
Guantanamo Bay (US)	5.8448	0.0485025	0.278921	-0.319305	2.87167	5.02941	-1.44382	0.00340672	0.194859	-0.304005
Cuba	6.20971	-0.212037	0.515082	-0.441708	0.219411	2.19999	-1.89002	-0.225825	0.335361	-0.397405
Honduras	6.38492	0.0323184	0.338125	-0.393244	0.94576	2.28875	-1.28543	-0.0135492	0.231433	-0.352593
Ecuador	8.0856	0.434865	0.53013	-1.36545	1.52803	4.51322	-3.91789	0.400455	0.451523	-0.752033
Colombia	9.53042	0.107552	0.477654	-0.76067	0.573073	3.32784	-3.16315	0.0836806	0.364417	-0.592953
Paraguay	10.3911	0.596603	0.682734	-0.669245	1.90195	2.61098	-1.50273	0.561325	0.584695	-0.549485
Portugal	8.56151	-0.307695	0.348875	-0.629374	-0.869409	2.19243	-4.15583	-0.282085	0.242059	-0.536707
Moldova	6.53667	0.2874	0.563184	-0.758946	0.468766	1.7049	-2.36316	0.231178	0.372102	-0.333361
Turkmenistan	8.65694	0.00122723	1.52551	-1.10823	0.853559	5.04571	-3.8188	-0.132201	0.751801	-0.749546
Jordan	8.37096	0.707604	0.86481	-1.55393	3.93758	6.07847	-4.13745	0.501476	0.601309	-1.04548
Nepal	8.21848	0.446678	0.52379	-0.34538	0.87477	1.22589	-0.498514	0.266188	0.307877	-0.227332
Lesotho	5.36122	-0.0834612	1.09905	-0.712139	1.39083	3.11297	-2.48623	-0.306873	0.325917	-0.576688
Cameroon	6.07833	0.274892	0.398073	-0.849708	0.537122	2.19403	-2.79208	0.248436	0.30541	-0.348217
Gabon	6.65202	-0.0365266	0.636255	-0.695069	0.497876	3.86967	-3.56256	-0.0861463	0.27949	-0.438613
Niger	7.40026	0.437305	0.838637	-1.01366	1.91003	3.10093	-1.90891	0.197014	0.486125	-0.855909
Burkina Faso	7.41781	0.382946	0.577473	-0.599471	1.70629	2.36423	-1.86589	0.222074	0.362769	-0.472828
Togo	6.68095	0.430776	0.482003	-0.467389	1.42872	1.83537	-1.15361	0.334217	0.370339	-0.327613
Ghana	7.12631	0.672199	0.706153	-0.659611	2.13337	2.61862	-1.69844	0.565005	0.587201	-0.375394
Guinea-Bissau	4.54922	0.475736	0.564503	-0.549271	1.66614	2.06477	-1.46351	0.236587	0.285298	-0.332126
Gibraltar (UK)	29.4767	0.789304	25.4529	-0.580897	25.4529	25.4529	0	-0.580897	0	-0.580897
United States of America	9.63669	0.14438	0.731274	-0.582386	1.43838	3.68696	-2.47056	0.0587566	0.502805	-0.48331
Canada	21.8797	0.0437506	0.762963	-0.620295	1.08335	5.94296	-5.75947	-0.00123309	0.482518	-0.442665
Mexico	9.19742	0.46308	0.860855	-0.72418	2.8426	5.13103	-4.44018	0.310449	0.589498	-0.516291
Belize	6.0847	0.222677	0.290665	-0.254801	1.3549	1.68598	-0.811299	0.185291	0.245914	-0.236648
Panama	7.09776	0.372032	0.489139	-0.457426	1.90667	3.43256	-1.76556	0.30402	0.390316	-0.328838
Venezuela, Republica Bolivariana de	13.1422	-0.697532	3.51112	-1.33095	-2.23082	8.77453	-9.67241	-0.564909	2.15392	-0.934542
Papua New Guinea	6.71015	0.185004	0.383192	-0.868457	-0.303468	2.536	-3.05161	0.202153	0.328659	-0.540188
Egypt, Arab Republic of	10.8544	0.160536	1.26112	-0.901707	2.84623	5.70794	-3.78232	-0.0834907	0.64875	-0.748961
Yemen, Republic of	8.85937	-0.416256	1.03366	-2.07566	-1.09144	2.46611	-4.57359	-0.132881	0.574303	-1.04597
Mauritania	8.12269	0.695805	1.14052	-0.698049	1.68271	2.57834	-1.89453	0.424435	0.753992	-0.506433
Equatorial Guinea	7.25491	-0.157989	0.476997	-0.577269	-0.634516	2.73363	-3.24407	-0.130474	0.351707	-0.448369
Gambia, The	5.91842	0.401405	0.567552	-0.455199	1.61824	1.83329	-2.45356	0.240354	0.365568	-0.389254
Hong Kong (SAR, China)	21.9546	0.0545302	0.52916	-0.842497	4.75938	11.6196	-7.17142	0.0128872	0.433028	-0.7826
Vatican City	146.636	-8.4445	0	-8.4445	0	0	0	-8.4445	0	-8.4445
Australia	10.1888	0.252397	0.68678	-0.580644	0.963468	2.78988	-1.8049	0.172122	0.481421	-0.434461
Greenland (Den.)	6.99699	-0.0628243	0.172636	-0.0699111	-0.586596	0	-0.586596	-0.0623806	0.172636	-0.0694708
Fiji	12.5598	0.318249	0.591035	-0.76306	1.96984	3.49855	-2.16134	0.208275	0.417886	-0.6402
New Caledonia (Fr.)	8.20035	-0.166102	0.473389	-0.540593	0.934266	1.94263	-2.09083	-0.210184	0.33186	-0.513847
Madagascar	4.68734	0.152493	0.331286	-0.359094	0.831108	1.65004	-0.911814	0.0824353	0.212729	-0.293669
Philippines	6.79418	0.311192	0.408639	-0.547025	1.44625	2.39419	-2.09788	0.241502	0.307916	-0.367087
Sri Lanka	4.22574	0.175929	0.265901	-0.533684	0.527615	1.72633	-1.4867	0.154187	0.212873	-0.352779
Cura√ßao (Neth.)	10.8898	0.175967	0.40781	-1.50653	-0.227635	4.29274	-10.5599	0.177151	0.395453	-1.41342
Aruba (Neth.)	7.39165	0.589089	0.610568	-0.783638	2.6924	3.27405	-2.89139	0.524112	0.538484	-0.424196
Bahamas, The	12.4259	-0.271624	0.7816	-0.716712	-1.06695	3.80506	-4.02543	-0.214637	0.548593	-0.53437
Turks and Caicos Islands (UK)	8.34284	0.465301	0.687811	-0.877055	-1.4572	4.18955	-4.19991	0.518572	0.637702	-0.286785
Japan	7.02294	0.061643	0.380018	-0.268063	0.531675	1.74975	-1.11702	0.0458133	0.327953	-0.243811
Saint-Pierre-et-Miquelon (Fr.)	9.59067	-0.515838	0	-0.515838	0	0	0	-0.515838	0	-0.515838
Iceland	23.087	-23.6439	0.649541	-68.9577	-435.271	5.10628	-883.608	-0.286093	0.456873	-1.6664
Pitcairn Islands (UK)	#DIV/0!	0	0	0	0	0	0	0	0	0
French Polynesia (Fr.)	6.15625	-0.272145	0.398701	-0.353546	0.088762	2.0619	-1.98823	-0.276324	0.204064	-0.331926
French Southern and Antarctic Lands (Fr.)	#DIV/0!	0	0	0	0	0	0	0	0	0
Seychelles	4.75716	-0.0533463	0.405957	-0.424839	1.88658	4.11363	-3.12429	-0.117768	0.206673	-0.373866
Kiribati	#DIV/0!	0.0185958	0.402914	-0.0774837	0.402914	0.402914	0	-0.0774837	0	-0.0774837
Marshall Islands	#DIV/0!	0	0	0	0	0	0	0	0	0
Trinidad and Tobago	11.2044	0.145364	0.426848	-0.486542	0.33995	4.53087	-4.4464	0.142745	0.396178	-0.429199
Grenada	2.93537	-0.0710348	0.435474	-0.134765	2.4618	3.75349	-0.552167	-0.0945392	0.224956	-0.133445
Saint Vincent and the Grenadines	3.18046	-0.014234	0.25452	-0.279743	1.1988	2.3049	-0.736882	-0.0619846	0.146435	-0.266682
Barbados	5.38491	0.0174863	0.318706	-0.173328	1.27178	2.27744	-1.26881	0.00235507	0.273303	-0.167184
Saint Lucia	4.39815	-0.107712	0.176953	-0.190565	0.565689	1.98441	-1.32594	-0.110719	0.153567	-0.187478
Dominica	4.07538	-0.00819381	0.366278	-0.757697	-0.931003	1.53724	-1.42848	0.172539	0.314139	-0.272607
Montserrat (UK)	2.03628	0.00956069	0.132335	-0.665696	-0.257071	0.151555	-0.665696	0.128064	0.128064	0
Antigua and Barbuda	6.15852	-0.0418931	0.279923	-0.300049	-0.215909	1.94074	-2.57601	-0.0362045	0.222044	-0.242446
Saint Kitts and Nevis	4.979	0.116367	0.276095	-0.161289	0.680036	1.77942	-1.51874	0.10831	0.255298	-0.145101
U.S. Virgin Islands (US)	10.003	-0.0747485	0.897789	-1.46585	-1.52165	10.8738	-4.02711	0.106239	0.573218	-0.677528
Saint-Barth√©lemy (Fr.)	3.76718	0.245622	0.319205	-1.54133	-1.74808	1.7835	-2.7571	0.300155	0.309	-0.122939
Puerto Rico (US)	7.56506	-0.129359	0.536816	-0.683042	-1.17606	2.90737	-1.6681	0.0103779	0.469837	-0.422412
Anguilla (UK)	4.98614	-0.0655344	0.331517	-0.967052	-1.9098	2.07947	-2.17428	0.206678	0.310023	-0.173557
British Virgin Islands (UK)	4.55736	-0.0446226	0.385771	-0.617329	-1.47795	3.15738	-1.73546	0.128846	0.355046	-0.225344
Jamaica	5.0834	0.136537	0.333461	-0.315634	1.54262	2.18	-1.20754	0.0798658	0.246563	-0.294076
Cayman Islands (UK)	11.9072	-0.182883	0.5025	-0.411051	2.67726	3.76221	-0.848811	-0.205301	0.416957	-0.409665
Bermuda (UK)	10.9651	-0.327158	0.193279	-0.348289	0.936439	2.99484	-1.12196	-0.329982	0.11088	-0.347391
Heard Island and McDonald Islands (Aus.)	#DIV/0!	0	0	0	0	0	0	0	0	0
Saint Helena, Ascension and Tristan da Cunha (UK)	#DIV/0!	0	0	0	0	0	0	0	0	0
Mauritius	4.99649	0.230907	0.281043	-0.492949	1.44509	2.36772	-1.5461	0.188144	0.224315	-0.361362
Comoros	4.37668	0.145454	0.267503	-0.372947	0.559473	1.22744	-0.954579	0.0731987	0.139423	-0.222525
S√£o Tom√© and Pr√≠ncipe	4.27178	0.0847182	0.173069	-0.340605	-0.0244674	1.20531	-1.16943	0.0876015	0.142374	-0.203678
Cabo Verde	7.56144	0.236143	0.430183	-0.40654	0.7305	1.70554	-1.41458	0.195751	0.349563	-0.314312
Malta	16.6038	0.238539	0.58192	-0.447756	2.9946	7.0867	-4.28026	0.206008	0.51041	-0.401423
Jersey (UK)	5.49287	-0.157611	0.240205	-0.229784	0.339685	0.866713	-0.27518	-0.169717	0.183249	-0.229188
Guernsey (UK)	3.96679	-0.204243	0.108986	-0.290984	-0.695943	0.298859	-0.944643	-0.188973	0.103561	-0.270233
Isle of Man (UK)	10.341	-0.855064	1.2205	-0.950357	-0.699813	4.10163	-5.50126	-0.848197	0.153414	-0.883501
Faroe Islands (Den.)	4.02122	-0.0995447	0.149026	-0.194776	-0.228019	0	-0.228019	-0.0992424	0.149026	-0.194668
British Indian Ocean Territory (UK)	3.18167	-0.111385	0	-0.111385	0	0	0	-0.111385	0	-0.111385
Singapore	54.9953	-0.110145	1.88856	-1.42505	-0.0254606	27.2577	-19.9422	-0.11005	1.54374	-1.19795
Norfolk Island (Aus.)	#DIV/0!	-0.00479084	0.0671556	-0.0767373	-0.0767373	0	-0.0767373	0.0671556	0.0671556	0
Cook Islands (NZ)	#DIV/0!	0	0	0	0	0	0	0	0	0
Tonga	4.11399	0.163923	0.201505	-0.319551	0.471136	0.779003	-0.965577	0.129691	0.151581	-0.164505
Wallis-et-Futuna (Fr.)	4.71908	0.0530847	0.0530847	0	0	0	0	0.0530847	0.0530847	0
Samoa	4.01052	0.220721	0.231937	-0.425412	0.913756	1.20877	-1.74137	0.204403	0.212236	-0.267497
Solomon Islands	3.46323	0.0930474	0.242818	-1.07396	-0.247017	2.12647	-3.13648	0.115221	0.161803	-0.349902
Tuvalu	#DIV/0!	0	0	0	0	0	0	0	0	0
Maldives	2.464	0.297135	0.297135	0	0	0	0	0.297135	0.297135	0
Nauru	3.86958	0.030064	0.319468	-1.99631	-7.7754	3.45048	-14.5109	0.173736	0.294109	-0.730241
Micronesia, Federated States of	3.52634	0.0640231	0.122558	-0.231325	-0.150761	0.468894	-0.667141	0.079541	0.108593	-0.10058
South Georgia and South Sandwich Islands (UK)	#DIV/0!	0	0	0	0	0	0	0	0	0
Falkland Islands (UK)/Islas Malvinas	4.10166	-0.00855549	0.417211	-0.288069	2.63291	6.46086	-1.19504	-0.103361	0.136111	-0.260791
Vanuatu	10.2636	-1.70505	0.573308	-4.6659	-6.45041	8.57235	-8.11344	-0.175703	0.251031	-1.30784
Niue (NZ)	#DIV/0!	0	0	0	0	0	0	0	0	0
American Samoa (US)	4.87626	-0.0808957	0.193162	-0.156112	0.998032	2.14228	-2.43471	-0.0851651	0.164498	-0.153074
Palau	4.1788	0.0742071	0.201513	-0.484388	-0.531463	1.16631	-3.07812	0.0847178	0.188592	-0.380639
Guam (US)	9.40814	-0.396047	0.777531	-0.507548	-4.67609	3.44391	-9.89609	-0.307765	0.523179	-0.383201
Northern Mariana Islands (US)	4.90029	0.2851	0.459363	-0.779816	-0.563059	2.96218	-1.56455	0.33988	0.402676	-0.224618
Bahrain	57.8755	2.19234	3.1994	-3.97472	16.5639	26.3442	-24.1052	1.60649	2.35849	-2.95899
Clipperton Island (Fr.)	#DIV/0!	0	0	0	0	0	0	0	0	0
Macau (SAR, China)	95.6497	0.169284	4.64129	-8.55004	5.56395	49.9703	-54.9902	-0.00399861	3.36517	-6.65778
Bonaire (Neth.)	5.85554	0.372925	0.396891	-0.252369	3.33435	4.81324	-0.468528	0.320089	0.339051	-0.2227
Sint Eustatius (Neth.)	6.05682	0.146184	0.288291	-1.43301	3.9972	3.9972	0	0.0356455	0.171214	-1.43301
Saba (Neth.)	3.22051	0.132838	0.132838	0	0	0	0	0.132838	0.132838	0
Netherlands	10.6501	-0.679929	0.687233	-2.39726	-8.04919	10.8975	-23.3297	-0.394073	0.379329	-1.3879
Cocos (Keeling) Islands (Aus.)	#DIV/0!	0	0	0	0	0	0	0	0	0
Christmas Island (Aus.)	#DIV/0!	0	0	0	0	0	0	0	0	0
Johnston Atoll (US)	#DIV/0!	0	0	0	0	0	0	0	0	0
Jarvis Island (US)	#DIV/0!	0	0	0	0	0	0	0	0	0
Baker Island (US)	#DIV/0!	0	0	0	0	0	0	0	0	0
Howland Island (US)	#DIV/0!	0	0	0	0	0	0	0	0	0
Wake Island (US)	#DIV/0!	0.433796	2.0474	-4.84081	0.55056	5.94193	-4.84081	0.100134	0.100134	0
Midway Islands (US)	#DIV/0!	0	0	0	0	0	0	0	0	0
Navassa Island (US)	#DIV/0!	0	0	0	0	0	0	0	0	0
Palmyra Atoll (US)	#DIV/0!	0	0	0	0	0	0	0	0	0
Kingman Reef (US)	#DIV/0!	0	0	0	0	0	0	0	0	0
Tokelau (NZ)	#DIV/0!	0	0	0	0	0	0	0	0	0
New Zealand	8.39147	-0.0405929	0.477216	-0.318683	1.05478	2.22778	-1.29299	-0.0654081	0.393532	-0.306989
