# Supplementary material for: Satellite imagery reveals increasing volatility in human night-time activity
Source: Nature. 2026 Apr 8;652(8109):379–86. doi: 10.1038/s41586-026-10260-w (PMC13061621; doi:10.1038/s41586-026-10260-w)
Supplement: Supplementary file 2 — Supplementary Tables 1–5 [file 41586_2026_10260_MOESM2_ESM.zip › 41586_2026_10260_MOESM2_ESM/2025-06-15916B-s2/Zhu_SItable5.xlsx]

## Sheet: TemporalTrend
Supplementary Table 5 | Trends in annual ALAN radiance change, change area, and change intensity for the net, brightening, and dimming changes at country/territory levels.
Region	All Change									Abrupt Change									Gradual Change
	Trend in Net Radiance Change (nW*cm-2*sr-1*km2*yr-1)	Trend in Brightening Radiance Change (nW*cm-2*sr-1*km2*yr-1)	Trend in Dimming Radiance Change (nW*cm-2*sr-1*km2*yr-1)	Trend in Total Change Area (km2*yr-1)	Trend in Brightening Change Area (km2*yr-1)	Trend in Dimming Change Area (km2*yr-1)	Trend in Net Change Intensity (nW*cm-2*sr-1*yr-1)	Trend in Brightening Change Intensity (nW*cm-2*sr-1*yr-1)	Trend in Dimming Change Intensity (nW*cm-2*sr-1*yr-1)	Trend in Net Radiance Change (nW*cm-2*sr-1*km2*yr-1)	Trend in Brightening Radiance Change (nW*cm-2*sr-1*km2*yr-1)	Trend in Dimming Radiance Change (nW*cm-2*sr-1*km2*yr-1)	Trend in Total Change Area (km2*yr-1)	Trend in Brightening Change Area (km2*yr-1)	Trend in Dimming Change Area (km2*yr-1)	Trend in Net Change Intensity (nW*cm-2*sr-1*yr-1)	Trend in Brightening Change Intensity (nW*cm-2*sr-1*yr-1)	Trend in Dimming Change Intensity (nW*cm-2*sr-1*yr-1)	Trend in Net Radiance Change (nW*cm-2*sr-1*km2*yr-1)	Trend in Brightening Radiance Change (nW*cm-2*sr-1*km2*yr-1)	Trend in Dimming Radiance Change (nW*cm-2*sr-1*km2*yr-1)	Trend in Total Change Area (km2*yr-1)	Trend in Brightening Change Area (km2*yr-1)	Trend in Dimming Change Area (km2*yr-1)	Trend in Net Change Intensity (nW*cm-2*sr-1*yr-1)	Trend in Brightening Change Intensity (nW*cm-2*sr-1*yr-1)	Trend in Dimming Change Intensity (nW*cm-2*sr-1*yr-1)
Indonesia	1250.58	1405.43	-54.1248	258.653	165.484	98.0185	0.020809	0.0193438	0.00548002	1266.69	1044.63	0.176519	432.859	428.62	-7.37889	0.362852	0.0294896	-0.0340078	204.227	265.464	-50.4106	32.3491	-93.398	114.503	0.00397537	0.00548186	-0.00331297
Pitcairn Islands (UK)	-116.599	21.0766	-108.203	-93.6234	-140.387	38.8309	-0.0063714	0.00580748	-0.0494025	-28.5598	101.869	-98.1277	30.4601	27.5453	2.44174	-0.262374	-0.270989	-0.274287	-107.102	-69.8456	-36.245	-112.175	-154.711	35.6691	-0.00388636	-0.000225069	-0.00771577
French Southern and Antarctic Lands (Fr.)	392.67	373.052	30.4698	155.842	108.796	37.7595	0.0323697	0.0353802	0.0335414	289.303	232.358	38.7705	88.5601	68.5208	-18.6676	0.306995	-0.161304	0.0457036	117.475	120.321	-5.64028	105.161	57.1529	49.7829	0.0088764	0.0107143	0.0150325
Kiribati	-99.3137	-86.5994	-15.8165	0.965964	-23.4515	21.5157	-0.0251543	-0.0251913	0.00904895	-35.0614	-52.1156	10.7026	5.13392	6.47554	-5.4738	-0.142199	-0.485812	-0.188849	-81.2417	-57.8002	-25.6711	18.9513	-27.2617	26.2152	-0.0217945	-0.011846	-0.0114864
Marshall Islands	285.688	246.881	-36.4768	21.9524	8.31802	11.2266	0.0231119	0.0338773	-0.0254956	267.074	261.389	-7.63463	24.6282	51.2319	-20.0348	0.35901	0.0211281	-0.258288	1.78418	22.4744	-32.972	3.20199	-17.2228	35.6793	-0.00144341	0.00489169	-0.019811
Heard Island and McDonald Islands (Aus.)	634.114	683.255	-49.1415	248.968	63.7715	132.122	0.0194825	0.0253792	0.0116688	804.869	628.715	132.939	158.257	71.2667	-66.8968	0.24972	-0.243225	-0.108939	-95.3254	33.0067	-171.73	335.254	-17.8167	184.422	-0.00603354	0.00262675	-0.000693814
Saint Helena, Ascension and Tristan da Cunha (UK)	-0.59987	0.949858	-5.35549	7.70625	-0.450783	4.22673	-0.000651609	0.00188969	-0.00544322	4.38042	3.179	0.584404	2.00859	3.05889	-1.43617	0.0271286	-0.251397	-0.200245	-9.69815	-2.1638	-5.67834	4.4005	-1.86038	5.27447	-0.00813521	-0.00472738	-0.00577917
Norfolk Island (Aus.)	5505.4	2883.93	1701.13	-4017.44	-5299.09	-436.723	0.0244408	0.0243943	0.0255879	8588.86	5202.99	2443.88	-1844.03	2257.64	-2983.04	0.218953	0.109661	-0.0227359	-826.399	-41.9455	-739.349	-1480.97	-4281.21	2504.82	-0.00320918	0.00409927	0.00615329
Cook Islands (NZ)	16922.1	24582	-8756.33	5407.36	2749.8	3989.28	0.0367242	0.0763841	-0.0502877	14534.3	20274.9	-3254.57	4141.28	4876.67	-824.998	0.0266453	-0.149353	-0.252351	2607.52	7202.1	-4552.77	3391.02	-677.248	4395.81	0.00342581	0.0278787	-0.021622
Tuvalu	185.467	178.784	-1.54137	1.39528	-1.95876	3.72969	0.0292838	0.0339878	0.007238	155.39	133.713	12.1443	13.4059	16.9849	-5.73139	0.498756	-0.186434	-0.263186	21.7557	35.4343	-14.4729	-5.22336	-12.4368	8.69368	0.00285019	0.00691004	-0.00803426
South Georgia and South Sandwich Islands (UK)	249.07	186.022	26.4996	3.71896	14.5937	-15.7595	0.0576793	0.043452	0.0586241	153.833	123.018	17.6707	16.9473	20.8487	-5.03375	0.629744	-0.0203702	0.150817	78.4122	67.4999	9.72906	-0.447206	8.1601	-7.29584	0.0180866	0.0138231	0.0165958
Niue (NZ)	-342.549	-61.4738	-242.164	12.5039	-92.0681	125.604	-0.0896949	-0.0113429	-0.0652275	-177.775	-16.462	-129.712	29.7088	-8.82656	32.0557	-0.993342	0.233379	-0.80683	-138.556	-46.6699	-133.009	11.1837	-83.3233	105.916	-0.0372144	-0.000921686	-0.0229815
Clipperton Island (Fr.)	68.9456	66.7802	-20.0492	16.2865	-6.76941	18.805	0.0304942	0.0576242	-0.00384434	71.0658	66.2625	-2.51029	18.3712	19.9498	-5.39062	0.180074	0.0402207	-0.178967	-13.5405	10.5096	-22.2871	7.58013	-21.9207	25.9328	-0.00754326	0.0145129	-0.0167561
Cocos (Keeling) Islands (Aus.)	23.724	21.8976	0.800035	9.76697	9.77208	0.3041	0.134383	0.14516	0.0151835	9.3999	8.28893	0.863369	3.06655	4.07851	-0.643976	0.32882	0.138471	-0.0330131	13.2581	13.2729	-0.270013	6.88441	6.63909	0.724473	0.0799887	0.0920468	-0.00278667
Christmas Island (Aus.)	25.1892	24.3484	0.697616	9.98163	8.90833	1.78627	0.0367252	0.0364377	0.0650894	15.4287	11.4615	0.883404	7.41646	7.56314	-0.251457	0.172896	-0.00020688	0.183387	11.9007	11.8627	-0.353559	6.65084	4.504	2.23961	0.0173022	0.0182372	0.0175474
Johnston Atoll (US)	94.3962	95.1654	-36.0918	67.4923	16.5441	66.5595	0.00331023	0.0196835	0.0161482	25.7552	70.239	-8.21418	67.2508	59.693	6.18933	-0.0687489	-0.226699	0.00255917	0.848681	25.1815	-24.4244	45.8565	-25.8868	63.4137	-0.00306334	0.00843118	-0.00195006
Jarvis Island (US)	584.906	339.398	97.2721	-3.75653	-50.7507	-61.7144	0.0279767	0.0220929	0.00763131	497.37	294.766	180.701	-134.237	141.138	-215.245	0.122553	0.00932158	-0.146756	79.9153	90.07	-66.0458	65.7392	-62.4174	130.706	0.00414861	0.00705117	0.0020986
Baker Island (US)	11.0674	5.66316	3.42281	2.75836	2.03926	-0.450783	0.0169013	0.0154848	0.0105066	9.36782	5.19223	2.29437	1.12696	3.05889	-2.61935	0.242764	0.0329637	-0.0777923	0.841286	0.422287	0.735147	2.17342	-0.0393541	2.00348	0.00151293	0.0019277	0.00400928
Howland Island (US)	252.664	251.215	4.24366	66.7231	68.0928	2.92472	0.0460854	0.0462672	0.0355938	127.792	121.662	5.39975	60.7913	64.8538	-3.28428	0.220295	-0.036028	-0.132337	100.943	104.533	-1.7015	53.128	50.6594	5.90311	0.0191073	0.0207956	0.00674368
Wake Island (US)	329.97	205.888	108.16	-1.22713	123.697	-65.1668	0.0300064	0.0211558	0.0145986	304.862	112.087	105.474	-104.398	6.15355	-93.8595	0.106234	0.159949	-0.158565	45.012	41.8705	1.8929	150.814	94.8996	61.469	0.01047	-0.0021376	0.000273585
Midway Islands (US)	-295.665	47.8698	-188.56	-39.05	-157.935	164.751	-0.00825832	0.0243623	-0.000536282	-131.742	117.328	-175.929	-11.6644	43.8619	-20.181	-0.136899	0.0332969	-0.299412	-243.497	-78.3921	-137.914	90.8436	-175.752	265.211	-0.0057707	-0.00341859	-0.000602775
Navassa Island (US)	12.0353	10.664	1.6479	1.98559	3.39161	-0.874734	0.0273992	0.0263064	0.0155153	10.7772	9.39492	1.05262	2.30758	3.16979	-0.774305	0.329029	0.0631016	-0.154489	3.28662	2.1085	0.703058	0.939132	1.48114	0.0268323	0.0078205	0.00543357	0.00667321
Palmyra Atoll (US)	31.6007	32.653	-1.2055	6.56856	3.75653	2.79056	0.0610622	0.0716112	-0.0105477	19.1872	20.2375	-0.602787	5.26834	5.38947	0.16636	0.242421	0.20988	-0.229267	9.25355	10.313	-0.753767	3.84239	0.858635	2.37658	0.0174745	0.0239931	-0.00604702
Kingman Reef (US)	258.915	371.115	-87.8295	124.813	61.006	78.5561	0.0110639	0.0204569	-0.0096873	211.892	232.28	-7.37903	83.1445	86.6935	-21.31	-0.0620085	-0.170212	-0.241528	40.7024	93.6186	-59.7679	73.9499	-1.66718	88.6701	0.00107771	0.00585731	-0.00612349
Tokelau (NZ)	24.4137	15.5397	3.11378	11.0692	11.7848	-2.06609	0.0636382	0.0431144	0.0194812	20.7878	11.0343	2.05163	3.50162	9.30188	-3.88174	0.23804	0.0759616	-0.0304767	2.82045	1.53579	-0.805334	11.359	6.40398	1.55628	0.00618491	0.00292799	0.00170342
British Indian Ocean Territory (UK)	-267.821	-90.6269	-196.395	39.4614	-90.1311	118.728	-0.0271369	-0.00201866	-0.0368473	-6.74312	-60.1163	-44.4577	34.6459	14.3016	-4.30033	-0.167711	-0.41111	-0.18824	-262.075	-79.8325	-153.088	19.0375	-107.021	118.67	-0.0261184	-0.00287083	-0.0283665
Gibraltar (UK)	11.9916	8.17564	3.03229	1.03304	-1.51334	2.23603	0.00766607	0.00820753	0.00858067	16.3485	10.0209	4.49325	0.772771	2.6242	-2.71007	0.297948	0.092622	0.0768298	-4.92438	-2.69936	-1.74903	1.19404	-2.6564	5.16203	-0.00358705	-0.00162549	-8.97495e-05
Congo, Rep. of	-23.506	-5.81269	-17.4862	3.46584	-12.5039	16.289	-0.0251151	-0.00262678	-0.028428	-4.33754	0.550578	-5.38111	4.38709	3.00522	2.20025	-0.107799	-0.0271554	-0.303269	-21.1651	-10.8173	-12.4998	0.45615	-15.8311	16.1914	-0.0222483	-0.0101666	-0.0169647
Venezuela, Republica Bolivariana de	84.5545	395.053	-241.01	46.262	40.6063	3.6952	0.0696271	0.453209	-0.347191	-99.4413	305.156	-107.349	14.4895	11.8277	5.39867	-0.63635	1.18097	-3.47775	173.483	257.238	-66.4627	41.7332	37.5975	6.02271	0.106142	0.255856	-0.08575
Saint-Pierre-et-Miquelon (Fr.)	166.064	195.996	-25.2972	37.8873	23.2138	14.9188	0.0787569	0.127891	-0.0240507	130.588	145.852	-20.3502	27.4146	22.3066	2.08219	0.51228	0.518822	-0.24322	25.8339	32.6781	-7.16937	25.3297	12.2202	16.6682	0.0131372	0.0231504	0.000263417
Burundi	6.891	7.61488	0.507355	2.56568	2.34975	-0.187826	0.0341404	0.0549116	0.00261413	5.21848	5.30249	0.155614	2.93622	2.89789	-0.669531	0.215598	0.0653825	-0.149745	1.7411	1.56625	0.138863	1.42211	1.03304	0.513648	0.00922352	0.0151055	0.00206099
Lesotho	-777.583	206.429	-704.959	351.332	51.0826	323.383	-0.0554767	0.0268925	-0.0879913	-739.178	200.951	-575.504	143.311	127.31	130.029	-0.376048	-0.195273	-0.234767	-29.2159	72.0595	-159.795	207.249	-16.6575	187.961	-0.00363066	0.012365	-0.00969473
Liberia	143.137	179.794	-50.4058	29.6497	31.1255	-1.8936	0.0542624	0.109768	-0.0407295	129.279	166.267	-46.7857	38.3971	33.6835	1.50261	0.562927	0.405723	-0.139779	11.5018	12.8968	-1.00724	-3.91394	11.4842	-4.99337	0.00399295	0.0067078	-0.00436981
South Sudan	-20.5731	-21.0987	-6.02258	3.60627	-9.99696	11.5379	-0.0227527	-0.0247487	0.0028506	-8.70649	-16.7834	2.3197	0.128795	2.39702	-1.96566	-0.108374	-0.340785	-0.128393	-14.1084	-5.19031	-8.04481	3.40234	-12.257	14.1496	-0.0156314	-0.00114731	-0.00918437
Maldives	-321.229	-281.131	-155.015	111.435	-209.499	251.008	-0.0128344	-0.0147876	0.00201471	33.3137	-80.0841	78.4961	16.2067	86.0475	-46.6883	-0.0162226	-0.287702	-0.0923948	-354.956	-133.415	-209.065	83.3412	-237.386	308.813	-0.0142945	-0.00720072	-0.0018925
Syrian Arab Republic	0.848846	0.563196	0.319188	0.285573	0.72064	-0.413985	0.0320975	0.0135591	0.0222672	0.142584	0.136425	0	0.0357764	0.033221	0	-0.239219	-5.14384	0.712447	0.762185	0.37013	0.369642	0.272157	0.617144	-0.429317	0.0278997	0.00819876	0.0269532
Nigeria	0.870569	0.679744	0.248903	0.107329	0.19677	-0.0447206	0.0449308	0.0285542	0.36255	0	0.00198852	0	0.033221	0.0287489	0	-3.19827	-7.56318	0.272231	0.875729	0.623636	0.255243	0.107329	0.193193	-0.061331	0.0462684	0.0254169	0.369514
Libya	-857.852	-232.793	-449.548	172.693	-86.2123	445.739	-0.0645101	0.0128832	-0.00787547	-420.482	-139.984	-35.5141	61.2046	92.9983	-58.0008	-0.151017	-0.243397	-0.197931	-317.678	-6.68838	-345.271	168.888	-163.827	270.225	-0.0257986	0.012249	-0.0195195
Turkmenistan	1218.28	885.546	137.666	169.325	383.673	-203.094	0.104236	0.0867426	0.00706261	728.974	566.787	19.615	123.697	191.787	-61.3342	0.320164	0.14013	-0.377188	382.208	356.22	75.404	142.625	303.071	-138.526	0.0360404	0.0372445	0.00285321
Qatar	1318.32	1170.79	203.971	201.043	204.751	53.3963	0.0894009	0.0981331	0.0649415	817.042	743.798	124.591	96.6545	181.252	-8.15703	0.387154	-0.0534081	-0.32849	380.279	285.461	28.5718	178.945	116.838	110.216	0.0283815	0.030294	0.0312457
Uzbekistan	125.045	117.023	-12.8505	83.5751	100.675	-15.7851	0.0468269	0.0384424	-0.0325636	51.1426	59.7332	-11.9992	36.8676	32.5172	2.03926	0.0959198	-0.0156153	-0.0193527	53.2606	45.1061	0.781998	38.9605	47.9047	-17.6173	0.0263017	0.0184428	-0.0156452
Azerbaijan	-87.4273	5.34209	-83.1485	9.14983	-11.5629	24.0954	-0.0665024	0.0103427	-0.240312	-71.2067	9.65156	-68.771	14.8862	3.81019	10.7007	-0.932444	-0.0984811	-0.80671	-19.535	-4.72544	-13.3305	0.858635	-14.6326	16.3928	-0.0158979	0.000399122	-0.0294978
Kuwait	2349.91	1524.76	261.166	331.232	29.046	238.636	0.0245178	0.0216675	0.0158372	2476.7	1849.84	374.171	235.136	468.319	-191.948	0.476942	-0.103308	-0.0771884	-176.984	39.2419	-202.602	368.809	-288.974	430.851	-0.00225419	0.0032856	0.00440024
Iraq	12.8266	23.8102	-7.64637	14.1406	3.42112	10.8096	0.00289099	0.0119209	-0.00183868	18.2889	20.0242	3.02971	6.24299	8.37169	-2.54524	0.0963431	-0.237333	-0.142781	-5.81995	3.22582	-8.97241	10.3465	-3.20915	11.9806	-0.00346394	0.00243015	-0.00548113
Grenada	80.4607	111.93	-43.1025	52.4572	27.1428	29.5156	0.0671143	0.0949107	-0.0595545	76.0519	84.328	-30.4562	29.4312	24.4711	4.7046	0.340083	0.0790396	-0.367748	11.5564	26.4458	-16.2158	39.6965	13.5286	27.4584	0.000490482	0.024313	-0.0105281
Montserrat (UK)	-320.424	2838.16	-2336	1197.07	499.89	708.535	-0.00665223	0.0368896	-0.0848436	-208.433	2165.23	-1901.14	835.237	625.301	191.207	-0.12253	0.0922314	-0.612967	164.258	398.317	-310.874	589.418	15.2408	521.799	-0.00125432	0.00509973	-0.00325691
Ethiopia	-21.8472	19.6527	-28.4666	11.198	-13.0763	35.526	-0.0052298	0.0115897	-0.00779993	-3.28597	25.4927	-19.931	23.6876	8.79564	14.4741	-0.0372451	0.0509915	-0.0448825	-18.7364	-6.13087	-10.8793	4.38261	-21.0723	23.9255	-0.00447989	-0.000513221	-0.00203465
Mauritania	-45.2701	90.3661	-110.19	26.6356	-83.5559	116.989	-0.00201299	0.0109839	-0.008392	45.3186	121.838	-73.6432	75.2871	22.0293	50.5253	0.0750364	0.244068	-0.0608117	-92.3202	-29.2161	-48.6237	-13.5056	-97.3209	93.9847	-0.00423155	-0.00015949	-0.00255766
Eritrea	-35.4159	2.77466	-17.9436	9.77412	6.95494	9.60598	-0.0506749	0.00607807	-0.0533742	-35.6492	4.49397	-13.6494	7.11057	3.41307	3.62237	-0.649569	-0.0855734	-0.931737	-1.20853	-1.9993	-1.72158	0.948076	-5.38436	3.29501	-0.00229657	-0.000264184	-0.00232815
Oman	-45.5087	0.551704	-33.3942	1.94087	-8.61318	13.4591	-0.0501221	0.00556106	-0.106209	-32.799	5.82474	-25.454	9.69414	4.26634	6.01044	-0.643703	-0.0833428	-0.545085	-12.6749	-6.36492	-4.80204	-4.32895	-12.1103	9.23032	-0.0121268	-0.00106958	-0.00162329
Chad	20.4587	44.0585	-27.0223	38.5926	35.1396	14.4465	0.00461589	0.0138872	-0.0198203	28.679	40.8127	-24.5521	31.8053	24.2385	7.56672	0.0503474	0.253582	-0.398051	-4.0807	0.0609215	-4.18443	13.5816	8.44771	2.18339	-0.00142973	-0.00118822	-0.00114153
Albania	-63.1557	74.1106	-106.99	72.5189	50.7882	21.981	-0.00977334	0.0108184	-0.0555133	-44.5067	60.9021	-82.1251	28.5138	17.8954	16.7165	-0.44852	-0.0164031	-0.442372	-9.43992	9.2588	-5.01	43.2716	26.3091	9.14714	-0.00118729	-0.00156629	-0.00048427
Ukraine	-23.9961	68.6037	-75.4648	144.295	118.851	41.9944	-0.00803923	0.0070838	-0.0344904	-26.3355	39.2948	-53.3116	30.2311	23.3084	10.2321	-0.117061	-0.0823731	-0.220443	-9.62487	17.0422	-15.3998	72.159	47.8152	19.0586	-0.00264078	-0.00123614	-0.000218989
Tajikistan	-3008.18	-968.301	-2061.46	138.482	-185.902	310.364	-0.0858148	-0.0242627	-0.195507	-816.401	83.7026	-963.472	324.585	283.89	44.2465	-0.459979	-0.892813	-1.54317	-2268.58	-1001.59	-1070.63	-64.1534	-329.962	286.144	-0.0629108	-0.0234653	0.0463345
C√¥te d'Ivoire	195.959	212.903	-24.8823	32.2498	19.3327	15.7828	0.0860131	0.0995862	-0.0762562	150.98	160.296	-18.078	36.2129	33.5046	5.02659	0.447025	0.369797	-0.20694	50.2986	55.2669	-5.07267	14.4269	1.17168	12.8182	0.0235	0.0290458	-0.00511259
Mongolia	-4.49788	1.33728	-4.64735	6.37536	0.0429317	6.04622	-0.0110635	0.0076412	-0.0119433	-2.77044	1.39773	-3.13935	3.02669	0.472249	3.03742	-0.48891	-0.0251593	-0.0272015	-1.86497	0.445487	-2.15224	3.29143	-0.858635	3.46674	-0.00457416	0.00262724	-0.00440993
Guinea-Bissau	834.253	566.612	212.553	207.025	226.894	-2.72795	0.0513719	0.0258534	0.0584542	610.089	420.667	183.892	93.2692	163.042	-29.7302	0.127965	-0.572429	0.109136	345.485	379.537	-10.0489	241.491	167.45	60.2884	0.0254922	0.0236542	0.0274115
China	-172.117	-55.047	-95.4794	35.8301	-22.3424	64.8538	-0.0202857	-0.0232817	-0.00996419	-118.9	-17.6521	-67.5928	17.7952	5.07668	28.4781	-0.420114	-0.475754	0.0242351	-60.6694	-19.1916	-37.5715	39.9623	-28.4474	60.0329	-0.0069032	-0.00462894	-0.00273572
Rwanda	108.308	118.769	-6.24657	73.5206	63.2994	15.6486	0.0410745	0.0476442	0.00339145	79.1914	71.91	0.653061	36.9392	37.4535	3.75653	0.167801	-0.0151399	0.169815	14.7329	24.6152	-7.56385	53.8257	39.2155	13.2122	0.00413569	0.00709391	-0.0033116
Algeria	-4.44247	30.7263	-24.0878	17.6199	5.76716	18.0671	-0.00657679	0.0535279	-0.0302797	9.9784	23.4933	-7.18225	11.0549	8.43251	2.46091	-0.037372	-0.0315333	-0.212878	-12.6318	1.91961	-17.7347	14.5163	-2.6564	17.5483	-0.0138009	0.00714381	-0.0226627
Guinea	61.107	52.4439	16.6871	26.9397	29.5648	-6.51642	0.0400443	0.0241323	0.0287875	50.2792	34.6154	11.256	12.8949	17.3644	-3.54187	0.161792	-0.41198	-0.0714049	19.8404	17.614	-0.274766	20.0795	21.1439	-0.697641	0.0139045	0.0076979	0.000220741
Guyana	409.938	118.687	125.254	39.0947	49.9752	-5.56324	0.111861	0.0601024	0.0553377	306.802	153.403	91.4395	28.151	43.7188	-22.6644	0.638413	-0.161832	0.0609386	63.8489	10.6633	24.3899	35.8346	23.4783	15.8663	0.0175383	-0.00453515	0.0174803
Kazakhstan	51.8128	58.8811	-4.42015	50.3375	42.2775	7.54883	0.0350005	0.0329532	-0.0111829	50.571	40.7466	-1.36012	21.5374	19.4803	0.912299	0.0335072	-0.144009	-0.0214707	13.8753	20.5745	-2.80917	35.7192	24.6679	4.54361	0.00270706	0.00816027	-0.0119331
Timor-Leste	48.3995	498.292	-369.074	581.167	82.7482	494.144	-0.00380854	0.00639643	0.006006	342.313	407.492	-72.4784	283.886	295.784	-22.2494	-0.183854	-0.364278	-0.0028381	-368.138	-65.3758	-335.875	370.823	-137.907	515.288	-0.00747316	0.000551898	0.000285087
United Arab Emirates	865.34	224.609	593.831	68.2346	25.9737	19.3561	0.0318602	0.0155493	0.0443664	917.312	172.094	658.476	32.6818	33.4653	-62.2796	0.928666	0.0261279	-0.160234	-69.0559	-25.4553	-27.1408	32.3643	-36.3739	80.1884	-0.0021693	-0.0013875	0.00251961
Isle of Man (UK)	44.2235	46.5071	-14.1742	25.3297	-5.46869	20.7548	0.0282654	0.0467067	0.00373034	41.5767	43.0993	-4.05738	15.7416	11.2517	-1.27262	0.134158	0.159477	-0.124856	-0.103318	10.9802	-10.0771	15.0395	-11.3054	24.8621	-0.00169431	0.0129338	-0.000466719
Yemen, Republic of	127.711	131.869	-9.81349	81.7965	62.2018	33.8977	0.0404476	0.0482845	0.0155315	81.8648	84.4443	-5.34394	37.5295	37.7723	5.28776	0.0764806	0.0662476	-0.0163341	32.0043	33.6153	-7.68334	67.5102	39.1394	36.0013	0.00700778	0.0142207	0.0112386
Egypt, Arab Republic of	91.4743	100.402	-2.05964	53.174	55.6681	0.080497	0.0749523	0.0821998	-0.0337139	63.3544	64.9299	0.190272	24.9487	22.3173	0.386386	0.347122	0.133105	0.0318167	29.5479	31.7462	-2.59318	39.4819	37.4733	-0.697641	0.0194044	0.0201956	-0.0360115
Bhutan	-13.7429	24.3276	-33.0939	-1.80313	-12.3608	11.4198	-0.00487595	0.0178273	-0.0526446	2.05699	26.3026	-23.094	8.847	3.456	4.32001	0.0556044	0.441694	-0.544832	-12.438	-1.47724	-10.5658	-6.95852	-15.1066	7.82073	-0.0054979	0.00139415	-0.0136004
Belarus	3416.89	2118.33	501.112	670.039	682.934	-275.3	0.182137	0.0792168	0.0117054	1172.11	920.087	190.577	376.361	196.279	25.4281	0.202298	0.0124483	0.121978	1508.15	1281.4	237.726	552.818	664.503	-263.095	0.0801658	0.0757472	0.00883552
Niger	80.9925	52.1279	42.9719	70.8553	34.1595	38.1806	0.00495056	-0.00534659	0.0797423	149.518	64.7021	73.4212	29.5513	46.1516	-25.1687	0.134937	-0.43845	-0.173539	-55.0833	-22.4961	-33.9818	57.9578	-4.45953	60.472	-0.016452	-0.0052579	0.0102954
Kyrgyz Republic	258.096	322.098	-29.1759	290.004	240.4	65.4924	0.0213545	0.0318597	-0.000823146	238.519	287.153	-4.13905	183.426	155.597	10.5397	0.052834	-0.0542057	0.0292142	19.6989	48.2179	-28.2307	186.628	121.72	65.2383	0.000456375	0.00257229	-0.00159241
Saudi Arabia	63.1656	82.523	-35.2427	40.5168	17.4518	24.0579	0.0157836	0.0346113	-0.0190532	66.3861	76.6101	-18.6733	23.9881	22.557	0.788871	0.241766	0.124667	-0.349925	-4.33435	13.058	-13.7609	20.3389	-6.01044	28.0666	-0.00257829	0.00613727	-0.00294744
Iran, Islamic Republic of	-12.0206	20.3538	-27.0133	12.6649	-13.2713	25.0882	-0.00525319	0.0209527	-0.0150623	-2.3767	23.1114	-15.4509	12.5092	2.6679	6.54709	-0.0184376	0.201185	-0.0694167	-13.066	-2.50341	-10.659	7.63827	-15.1728	22.9864	-0.00641395	0.00198125	-0.0034719
Falkland Islands (UK)/Islas Malvinas	-181.493	264.987	-404.944	110.898	-93.8506	231.488	-0.00957134	0.0291512	-0.0350531	-107.378	300.668	-354.921	206.537	67.6443	135.743	-0.240025	-0.161944	-0.212771	-94.0997	-17.5717	-59.5824	-5.18758	-127.829	139.152	-0.00511469	0.00368916	-0.00184729
Kosovo	-4.31974	8.50381	-9.43568	4.34684	0.80497	4.11429	-0.00109534	0.0156172	-0.00479815	0.875505	8.37125	-5.62045	2.96944	1.98304	-0.0843302	0.0726968	0.220823	-0.356568	-5.68752	-1.48203	-3.29202	1.65019	-1.69938	3.74758	-0.00322817	-0.00152647	-0.0014769
Jordan	519.106	167.675	342.49	-14.3642	2.01243	-27.9772	0.0213983	0.0571456	0.0149751	400.998	155.227	202.573	-31.7695	16.0933	-49.2826	0.76966	0.438291	-0.120909	84.6486	6.23424	84.2348	-18.1601	-24.0775	1.18062	0.00356789	0.00429407	0.00434445
Armenia	51.9447	87.5357	-26.1396	76.9015	45.9477	35.4187	0.00284888	0.00993262	-0.00398825	68.2683	68.3904	10.5989	32.8786	45.5255	-11.037	0.0540465	-0.302304	-0.124826	-29.8677	15.5885	-36.1166	54.8319	6.3861	48.4592	-0.00455944	0.00192704	-0.00413124
Djibouti	70.7867	26.466	13.5714	13.4162	-17.6736	16.7004	0.0282953	0.0178891	0.0273583	79.1969	29.7704	19.0864	6.11266	13.4813	-6.6902	0.354481	-0.0315026	-0.0164203	-7.84022	-4.60626	-4.41137	11.198	-20.008	25.6785	-0.00347872	0.000384823	0.00684789
Sierra Leone	9.64253	5.01619	1.75168	-1.43361	-2.08398	-0.329143	0.0476213	0.0401598	0.0409446	8.2074	4.43384	1.53564	0.960598	3.19433	-1.09118	0.317505	0.155277	0.130538	0.551019	0.984747	-0.23713	-0.497293	-2.3523	2.02137	0.00407124	0.0122822	0.0027785
Central African Republic	23.2027	28.6798	-8.87279	13.5465	-0.429317	12.2713	0.0151622	0.0392972	-0.0227723	19.7157	21.1238	-2.44604	7.95157	10.3164	-0.758461	0.202597	-0.0484356	-0.261682	-0.305379	4.84426	-6.49744	10.3458	-1.39528	12.9225	-0.00431071	0.00888627	-0.0146558
Somalia	18.3795	16.0113	0.868788	4.19479	2.72795	0.178882	0.101914	0.104529	0.0311711	16.806	14.6434	0.866264	6.64675	7.51689	-0.521314	0.497244	0.270221	0.101586	3.02068	3.30173	-0.0887656	3.98013	2.55802	1.05796	0.0135709	0.0192425	0.00270887
Ghana	3.638	0.874138	0.370453	-0.661864	-0.643976	-0.398013	0.0512558	0.0251683	0.0186501	3.48631	1.12629	0.0970464	0.728306	0.643976	0.0357764	0.252001	0.112149	0.132636	0.254538	-0.209912	0.0699293	-1.28795	-0.885467	-0.577534	0.00489568	0.00223806	0.00179039
Belgium	-3.07392	5.5724	-33.8523	22.9953	-50.3119	88.5467	-0.00210261	0.0105295	0.0409259	33.3872	-4.37	5.86014	39.4292	46.1158	-7.21253	0.00334478	-0.160183	-0.117793	-46.8307	1.73456	-37.9796	10.156	-83.1892	99.2349	-0.00971233	0.009747	0.0137422
Gabon	-1.29515	-0.111469	-1.63741	1.57506	-2.02852	3.72586	-0.0150609	0.00497081	0.0326793	0.514664	0.212859	-0.164093	0.800498	0.990113	-0.0536647	-0.0859688	-0.124133	-0.207745	-2.46947	-1.21056	-1.32344	1.51155	-2.43791	3.75653	-0.0216668	0.00633581	0.0370001
Thailand	-3.46556	-1.58395	-0.996209	2.01626	-2.08526	3.10488	-0.0331318	-0.0081826	0.00188326	-2.98906	-1.26046	-0.460801	-0.951653	-0.787082	0.0357764	-0.238899	-0.103454	-0.361088	-0.636239	-0.338206	-0.433878	2.18236	-1.39528	2.92472	-0.00244673	0.00936171	0.00366056
Gambia, The	-18.473	9.81261	-19.1338	2.20025	-13.121	20.6502	-0.00517532	0.0056248	-0.0122895	-2.53458	12.8275	-13.2149	11.8599	6.36565	8.55773	-0.111731	0.00103821	-0.00516226	-12.6754	-6.04074	-5.44628	-6.11777	-16.1531	10.8224	-0.00387977	-0.000180103	-0.00391491
Korea, Republic of	3504.98	1054.05	100.149	430.305	-761.82	792.451	0.0419053	0.026909	0.189959	4084.58	462.959	1948.36	-156.656	516.095	-510.78	0.318466	-0.316523	-0.0397885	-1486.74	192.835	-1682.3	170.335	-1133.72	1105.23	-0.0227661	0.0204128	0.0226053
Northern Mariana Islands (US)	145.418	72.7695	54.3398	56.5447	-47.9619	89.9778	0.00317223	0.00281537	0.0060046	276.044	127.783	135.87	88.0709	89.8858	-29.0684	0.195389	-0.149222	-0.136977	-149.757	-89.3152	-43.2315	-44.5095	-164.952	130.244	-0.00326196	-0.00175586	0.00160662
Mexico	-2.70529	-0.261118	-3.2914	8.48617	-3.83702	15.8991	-0.000690812	0.000964218	-0.000150213	2.55101	2.07718	1.04954	3.60627	1.83354	2.62957	0.0858318	-0.0260721	-0.000517864	-11.5335	-3.11033	-7.1068	8.35738	-6.00508	12.4323	-0.00279736	-0.00456943	-0.000686489
Cambodia	2961.33	2345.13	-1466.84	638.4	95.9601	961.671	0.0259632	0.0352196	-0.0214979	1697.2	1967.18	-398.607	706.139	500.076	-105.798	0.085429	-0.0715966	-0.282767	-526.859	811.817	-973.231	526.102	-445.677	841.766	-0.0115199	0.0139957	-0.0200709
Haiti	-0.11056	-0.0758456	0.0206895	0.0268323	-0.0178882	2.22045e-15	-0.0021628	-0.04236	-0.000307251	0	0	0	0	0	0	4.75056	0	4.75056	-0.118446	-0.0758456	-0.031374	0.0214659	-0.0178882	1.77636e-15	-0.00301705	-0.04236	-0.000589495
Congo, Democratic Republic of	500.052	527.877	-59.028	331.249	212.856	134.685	0.0479225	0.0801165	-0.00249727	469.028	481.427	1.47054	195.57	197.341	-1.5849	0.00918487	-0.116765	0.00197835	26.3183	88.8388	-61.3568	194.172	61.9156	133.661	-0.00643705	0.0142412	-0.0176421
Tunisia	-157.466	108.448	-254.019	57.135	-5.6169	97.5624	-0.0215896	0.0210231	-0.0839345	-127.13	95.4676	-230.556	97.8307	47.8127	48.1998	-0.280259	-0.0879684	-0.228159	-35.1634	4.86222	-26.3452	17.9598	-40.2038	62.3494	-0.0045326	0.00362741	-0.00348946
Dominica	26.2608	33.0876	-9.17494	17.7451	0.809442	18.6753	0.0128509	0.0252254	-0.00586886	25.6922	23.6411	-0.451851	15.112	14.0172	-0.546869	-0.0148956	-0.105401	-0.18193	4.03099	13.0768	-9.3304	10.9118	-9.45265	19.2406	-0.0011977	0.0116743	-0.0193374
eSwatini	201.473	199.949	-6.29704	72.5904	66.2886	16.0534	0.0891365	0.0889476	0.0382681	141.977	135.598	1.00508	68.9668	62.0364	-1.81565	0.101374	-0.11591	0.0233662	50.9948	57.3344	-6.91298	48.1193	34.9434	15.7621	0.023101	0.0304051	0.00964079
Lao People's Democratic Republic	-422.365	-133.358	-677.042	166.935	-143.167	222.655	-0.0226859	0.00750642	-0.0368719	-111.684	63.6372	-477.003	-6.98663	22.7538	24.5426	-0.132396	-0.00825168	-0.396114	-246.731	-172.91	-144.631	118.105	-97.9572	227.148	-0.0131219	-0.00829468	0.00404552
U.S. Virgin Islands (US)	21.0377	25.3493	-4.35688	10.0219	6.55476	5.54535	0.0222061	0.0262269	-0.0102194	18.5212	16.917	-1.17949	9.27683	10.5541	-1.26291	0.206954	0.126401	-0.164895	3.54283	5.97272	-2.35568	5.77432	-1.14229	6.60075	0.00245454	0.00662863	-0.000453367
Mozambique	110.889	83.3491	-18.1952	35.1504	33.7295	-2.14659	0.0290341	0.0275655	-0.0277221	93.9027	72.8158	-13.0326	13.1729	12.9064	-2.7369	0.228409	-0.0432414	-0.269038	31.8701	30.8591	-3.07981	24.6366	20.3255	2.87106	0.0058413	0.00780074	-0.00226988
Senegal	-78.9245	0.00890857	-55.3139	47.3161	7.86571	43.0391	-0.0193484	-0.00142811	-0.0172451	-63.0294	1.21092	-41.446	17.1548	4.45928	8.10336	-0.194928	-0.067613	-0.20381	-14.9751	-3.54103	-11.1236	38.6028	1.18062	35.204	-0.00286278	-0.00297776	0.000608426
North Macedonia	-1.12619	-1.13994	1.22694	-0.787082	-1.18331	2.17879	-0.00136025	-0.00183416	0.00401372	2.26848	0.724212	1.51223	-0.482982	1.48114	-1.28527	0.0571149	-0.0973743	0.0400445	-2.97345	-2.3174	-1.09004	0.923032	-2.86212	2.62957	-0.00266025	-0.00369615	0.000135909
Russian Federation	-272.423	-18.8674	-289.204	-9.37343	-49.3894	45.6418	-0.0581178	0.0301737	-0.0628595	78.3563	42.573	-4.46493	27.6641	41.1125	-7.29303	-0.0913921	-1.36543	-0.907768	-377.898	-72.5145	-244.348	-28.2123	-77.3129	53.5198	-0.0779737	0.028654	-0.0838537
Bangladesh	-9494.54	-3927.07	-5715.29	234.81	-1584.43	2309.46	-0.117151	-0.0189309	-0.0963465	-5230.87	-2092.37	-3162.91	352.384	178.78	1.57416	-0.612034	-0.46935	-0.545525	-3217.36	-726.402	-2576.48	-12.7722	-1733.02	1707.64	-0.0420925	0.0130833	-0.00366081
Seychelles	28.1226	32.9177	-4.44393	26.403	10.8518	16.4367	0.0153557	0.0212721	0.00268652	22.246	23.9898	0.713867	14.5807	17.2928	-1.02321	0.0974316	-0.0772353	-0.0303609	-1.0033	6.54096	-7.99831	17.2685	-0.214659	17.3874	-0.00169935	0.00545535	0.000169734
Saint-Barth√©lemy (Fr.)	42.3907	22.6909	11.0935	14.0065	15.7237	-7.84782	0.0318067	0.0313082	0.0133128	28.4622	20.7566	8.75513	3.68497	9.01566	-5.25914	0.227185	0.0636326	0.030048	13.4452	8.63105	3.67332	14.0244	10.3752	-1.34162	0.0106261	0.00972778	0.00383728
Moldova	12.0764	39.0837	-19.983	40.0553	20.8219	28.013	0.000727131	0.0112564	-0.00723311	18.4198	22.446	-8.02841	20.5306	21.609	0.643976	-0.0317895	-0.117153	-0.0696101	-5.36897	5.25087	-10.1302	33.1862	3.5848	26.5947	-0.00277584	0.0016708	-0.00244989
Pakistan	3044.66	3379.86	-364.27	1273.64	948.228	336.785	0.0591969	0.0738879	-0.0430272	2787.54	2814.91	-140.937	840.925	769.659	33.9161	0.294419	0.108627	-0.0148081	206.733	452.04	-235.111	688.84	407.408	278.321	-0.000184999	0.00814093	-0.0337392
British Virgin Islands (UK)	-0.0079194	0.0228302	-0.01701	-0.0153328	0	0	-0.000412811	0.00122405	-0.00284521	0	0	0	0	0	0	-0.0120588	-0.232629	-0.434015	-0.0153584	0.000465151	0.000470491	-1.03621e-15	-0.0574979	0.0134162	-0.000559113	0.000427121	0.00218384
Zimbabwe	-9.18269	-5.158	-3.76438	-3.14475	-8.3538	3.32721	-0.0302422	0.0117167	-0.00627764	-5.5585	-0.849883	-2.37334	-0.579578	-0.429317	-0.679752	-0.156239	-0.0742961	-0.225016	-4.32003	-2.18799	-1.54544	-3.55081	-7.43256	4.25382	-0.0158678	-0.00632883	0.000748576
Dominican Republic	179.327	187.137	-5.43789	75.5867	59.447	13.2552	0.0285482	0.0304694	0.019349	142.147	131.081	15.1224	50.8598	55.9454	-7.22684	0.112586	-0.297109	-0.0507032	28.1348	57.5955	-19.1332	53.1817	32.3759	20.1725	0.000595871	0.00805861	-0.0232826
Mali	27.8799	8.93135	15.5825	-3.50162	-17.4187	2.24497	0.0294232	0.0687268	0.0387134	31.0215	5.168	10.6598	-0.523231	4.57683	-2.97302	0.162674	-0.162332	0.0516366	-14.7205	-6.10345	-6.82462	-6.85566	-24.6723	11.4306	-0.0214617	0.0156549	0.00380563
Nauru	124.389	-269.03	211.883	-52.9031	-28.8716	-13.7024	0.0202585	-0.0366353	0.0881282	246.056	-113.359	336.205	-36.5188	8.82247	-61.5534	0.218118	-0.39897	0.221111	-95.0734	5.60795	-69.0829	-40.1501	-61.4353	15.3462	-0.0159342	0.011174	-0.0449538
Benin	24.7285	25.8588	-0.56133	11.1623	7.80821	3.24671	0.0271161	0.0336441	0.00282584	27.7805	26.493	0.955128	7.80438	7.68171	-0.134162	0.495962	0.184977	0.0642609	0.349896	1.80962	-1.50212	4.69566	1.65019	3.44987	-0.00135633	0.00217572	-0.00170724
Cuba	99.2801	13.8307	19.1894	2.75683	0.145661	0.948076	0.0433077	0.0106193	0.0453157	98.7747	23.5706	15.7576	9.76697	8.69368	-1.07777	0.686068	0.0974609	0.34106	4.96448	1.43286	4.76977	-0.952548	-4.51857	2.70112	0.00244221	0.00134688	0.0133461
Tanzania	8.2408	1.17046	3.14433	-3.91305	-5.58113	-1.22355	0.0596605	0.101703	0.0383851	10.734	3.97665	3.23207	-1.39528	0.536647	-2.53118	0.40159	0.226711	0.0176603	-0.996893	-0.674181	0.360051	-3.5687	-4.87901	1.7441	-0.0113702	0.00763176	0.0105679
Guam (US)	0.245541	-2.07522	3.08514	-0.80497	-2.5759	0.295156	-0.000921117	-0.0144674	0.0129715	0.488525	0.000568016	0.456237	0.332721	0.171727	0	0.0913407	-0.155663	0.932443	-0.402542	-2.1852	1.92458	-2.91131	-2.56249	0.226158	-0.00325371	-0.0134232	0.00740188
Aruba (Neth.)	0.0327099	0.0685501	-0.0236694	0.0715529	0.0482982	0	0.00243697	0.0276482	-0.00131597	0.0412829	0.0618507	0	0.061331	0.0214659	0	0.113715	0.172912	0.113715	0.0850738	0.0118444	0.0796322	0	0.0306655	-0.0134162	0.00699987	0.00370803	0.00341527
Turks and Caicos Islands (UK)	-719.621	84.1835	-921.251	572.144	-230.262	575.344	-0.0275288	-0.00564724	0.00642406	414.689	627.865	-236.183	107.101	211.922	-150.579	-0.0012842	-0.115782	-0.13338	-1026.14	-302.437	-771.637	597.033	-212.847	795.816	-0.0339994	-0.0147725	-0.000800673
Uganda	102.498	103.393	1.41906	23.9728	9.72864	9.06933	0.0407897	0.0474181	0.00910791	55.5834	51.6212	5.98221	22.1009	26.2599	-5.28597	0.126312	-0.0454084	-0.0951082	50.0834	49.8501	-4.6419	18.568	0.674642	14.1573	0.0199957	0.0263361	0.00184591
Saint Vincent and the Grenadines	1.27111	-1.44929	2.18027	-1.11623	-2.74763	1.16273	0.00341133	-0.0067052	0.0238635	4.93949	2.90215	4.98398	-0.927632	1.21895	-2.14659	0.187605	-0.231888	-0.209572	-5.42527	-4.34303	-1.20693	-1.29868	-3.041	2.45069	-0.0168537	-0.0217793	-0.0029121
Lebanon	31.7514	32.8971	0.640637	6.46659	8.57613	-2.72348	0.157432	0.198762	-0.0662343	25.0455	24.9461	-0.445538	3.0838	3.60895	-0.277267	0.640564	0.382563	-0.0953867	12.8218	11.5916	0.668028	5.17864	7.73538	-2.22325	0.0691091	0.0588009	-0.00493479
Peru	107.943	107.145	0.353181	28.4985	23.4745	4.55766	0.137874	0.1481	0.0322142	86.9215	85.7744	0.909044	23.8271	23.9089	-8.88178e-17	0.214393	0.0685122	0.109042	17.6658	17.966	-0.278711	20.229	15.7979	4.78127	0.0193056	0.0209273	0.0142341
Angola	-206.933	100.809	-368.735	167.664	-113.836	326.093	-0.0390613	0.0373983	-0.0301421	-9.37477	151.293	-200.796	140.616	81.8105	64.2098	-0.0744724	-0.0119972	-0.0945568	-202.077	-50.7233	-166.401	73.2235	-188.113	278.661	-0.038563	0.00346068	-0.00731017
Myanmar	114.324	114.919	-1.89302	-66.6209	-85.7025	-22.8075	0.0263449	0.0311754	0.00138964	152.913	107.321	18.5534	-19.3372	36.0627	-57.5285	0.244187	0.134122	-0.11937	-1.89981	18.8756	-18.0978	-53.0565	-99.3614	45.8797	0.000266708	0.00791762	-0.0103072
Greece	-2.45451	-0.397631	-1.83753	-0.118062	-0.3041	0.0268323	-0.061322	-0.0254201	-0.055545	-2.04311	-0.209316	-1.55025	0.15205	-0.0482982	0.107329	-2.65906	-0.48798	-2.37185	-0.750148	-0.104644	-0.749718	-0.250435	-0.19677	-0.0429317	-0.0168098	0.000117993	-0.0247885
Burkina Faso	17.6007	-24.1319	13.855	-11.1086	-19.6873	11.1891	0.00904968	-0.0145611	0.0209246	5.37383	0.472823	4.60115	-9.28399	4.34939	-9.31976	0.0187713	-0.061002	0.00746509	11.5343	-9.69898	16.3742	-4.74932	-28.4781	21.3362	0.00692811	-0.00433583	0.0228359
Sudan	4.33276	4.86448	-0.580867	8.18386	3.24135	4.42734	0.00650334	0.00823706	0.0114438	5.61021	4.19577	0.704433	2.21814	2.72617	-0.697641	0.0628484	-0.0537489	-0.0775202	-0.270637	0.679294	-1.95359	6.63653	0.858635	5.2967	-0.00219158	0.00082616	0.00635891
Georgia	32.3131	37.5233	-0.46387	42.6232	37.3506	12.7691	0.0108847	0.0117876	0.000228785	36.5209	30.6689	2.78003	18.3667	23.0298	-2.46857	0.0635747	-0.0590422	-0.0140136	-0.227728	5.23663	-5.28639	33.4331	15.9062	14.722	-0.00181267	0.000966875	-0.00308565
Hungary	65.5198	62.5631	-1.40705	10.8045	8.1785	2.31474	0.0342668	0.035831	-0.0105837	45.4763	47.1304	0.075885	17.0654	15.1603	-0.704796	0.558031	0.341804	-0.0384281	11.9193	12.8506	-1.15049	4.62947	2.11081	2.38424	0.00614465	0.00689729	-0.00558137
United States of America	0.145293	0.100972	0.0458069	0	0.0626088	-0.066442	0.0155837	0.0113019	0.00345956	0.167147	0.0695243	0	0	0.0178882	0	1.04268	1.46675	0.936372	0.0400494	0.0303177	0.021935	0	0.0393541	-0.0287489	0.00441626	0.0024831	0.00244317
Bulgaria	-17.4611	-13.6541	-10.3671	-9.94406	-52.9134	29.1041	-0.00737105	0.0211951	0.00154011	29.0007	10.8811	13.4826	-9.7133	-1.79777	-8.61088	0.290709	0.180981	0.0271175	-45.0211	-17.6216	-25.7155	-4.84055	-50.4985	39.2289	-0.0181603	-4.0087e-05	-0.00670251
India	-8.17705	0.843783	-5.16091	5.50957	-13.2659	15.1028	-0.00456582	0.00535656	0.00387501	6.4117	6.68509	0.537279	2.77267	2.62957	-0.751305	0.0608261	0.159869	-0.0712529	-8.80425	-1.71324	-5.08111	6.52026	-11.7821	16.1799	-0.00492531	-0.000170645	0.00121083
Kenya	177.873	220.501	-49.3137	20.618	-3.99265	31.147	0.0146274	0.0244512	-0.0417565	169.045	208.252	-33.6966	60.0278	51.0466	14.0601	0.427751	-0.0130228	0.100061	-25.2102	-10.8773	-20.3801	-6.01044	-25.3834	18.5009	-0.000415917	0.00322227	-0.00742458
Turkey	99.2835	182.36	-22.0142	82.5202	34.2202	47.0568	0.0104779	0.0282078	-0.000346554	190.661	219.716	-8.70089	52.8776	60.6947	3.22256	0.340542	-0.0251464	-0.058863	-23.603	23.6102	-34.2591	49.935	-9.08364	54.3355	-0.0029905	0.00372133	0.0012993
West Bank and Gaza	156.728	137.339	1.22215	65.6089	43.9744	21.0079	0.0209567	0.0218649	0.0349467	109.505	97.1881	14.8546	39.3094	43.9836	-8.05507	0.202959	-0.0973877	0.0481914	40.5923	51.5075	-14.4529	88.1174	13.1613	28.8179	0.00173197	0.00832143	0.00617828
Luxembourg	-161.706	-42.9725	-91.8815	28.8877	-25.6875	11.0415	-0.0142928	-0.0108829	-0.0115549	-110.276	-36.6855	-74.2975	-13.5056	-13.1613	-9.30545	-0.227649	-0.0418905	-0.705279	-41.2852	-15.4076	-18.916	28.7213	-0.965964	25.2492	-0.0029591	-0.00447612	-0.000377652
Afghanistan	52.7575	44.7604	-5.99715	52.6719	36.6491	20.7682	0.0495227	0.0335278	0.0478937	47.7299	32.0729	-1.58155	33.6477	24.2135	5.36647	0.23108	-0.103621	0.177286	5.03648	13.8995	-5.21073	37.3557	18.7424	19.9275	-0.00486988	0.00792294	0.00397474
Morocco	183.655	-154.02	170.118	6.86908	8.93517	-37.5474	0.0215467	-0.0359702	0.0254244	279.571	-80.2758	258.669	-42.8321	40.7024	-91.4178	0.263395	-0.280026	-0.225008	-162.523	-34.6451	-115.295	22.3299	-5.67951	32.3853	-0.0225491	-0.00224029	-0.0232959
Togo	0.0156818	81.139	-91.0445	12.1211	-47.9302	54.2103	-0.000834271	0.0142829	-0.0385122	146.852	123.466	-18.2164	39.2611	42.8029	-0.939132	0.10041	-0.240222	-0.458771	-113.614	-29.0579	-66.7251	-2.51151	-60.82	58.7091	-0.0128335	0.00190727	-0.0229249
United Kingdom	308.196	289.04	17.6422	174.487	174.334	-35.7675	0.0902109	0.0808444	0.0222488	202.116	179.195	15.4399	92.3524	130.083	-39.3112	0.253559	0.154431	-0.0514245	84.4465	85.6309	0.368973	134.238	132.207	3.04994	0.0256572	0.0251883	0.00192777
El Salvador	4.34837	1.57563	-0.725727	1.53123	0.743639	0.568845	0.0235174	0.0172216	0.00513101	0.0850066	0.206038	-0.605733	0.0178882	0.125218	0	0.00318431	-0.0735105	-0.149437	0.698146	0.473782	0.22705	1.03036	0.25759	0.447206	0.00544185	0.00775198	0.00570692
Namibia	1.48343	28.3631	-20.3051	5.94911	-0.781971	8.21069	-0.00256073	0.018386	-0.0915301	-1.31195	23.9572	-15.4461	13.1478	9.58809	2.09292	-0.057298	0.0729983	-0.246175	-4.37144	0.352179	-3.41863	1.64367	-5.86734	7.79927	-0.00269817	0.0024024	-0.0084785
Puerto Rico (US)	-20.1277	-5.16947	-21.7135	-8.42535	-22.6197	16.1781	-0.0198052	0.0147142	-0.0237839	-18.4709	3.55788	-28.4705	3.7923	2.45324	1.37382	-0.128172	0.0901094	-0.278906	-4.86681	-7.80425	2.42954	-15.0261	-26.1973	13.7328	-0.00566344	-0.000494991	0.0142061
Solomon Islands	64.6993	61.6648	-4.09536	14.4895	12.7668	2.91667	0.0695807	0.0697515	0.0160077	53.9724	35.8226	1.9172	16.0779	22.2785	-2.21814	0.330028	-0.0283785	0.123038	6.6745	20.5647	-13.2751	9.84747	1.69044	8.76076	0.00685744	0.0332327	-0.0296958
Madagascar	64.9058	66.2241	-3.39814	24.5478	15.205	11.7123	0.0425643	0.0531342	0.0167932	34.1722	32.7447	-0.754888	15.0529	16.3069	-1.13232	0.0814276	-0.107057	-0.179712	16.8736	19.196	-2.99905	17.97	6.4602	12.7293	0.0114867	0.0177269	0.0170573
Poland	25.3463	27.5877	-0.543898	10.3649	5.93378	4.88348	0.0219233	0.0265897	0.034355	14.5508	12.9399	1.27224	9.96821	10.0219	-0.80497	-0.00863915	-0.159787	0.0236332	9.67007	10.5359	-1.458	2.25392	-0.33221	5.63479	0.00868632	0.0127869	0.00536196
Suriname	729.106	628.63	16.6186	116.688	96.8762	6.70808	0.0523023	0.04818	0.0663594	294.237	261.084	12.1138	91.2586	98.8933	-5.43086	0.252996	0.0886385	0.228712	338.25	319.656	7.43831	67.1974	48.3626	14.5355	0.0254077	0.0256788	0.0471533
Korea, Democratic People's Republic of	1.45401	0.516678	-0.250376	-0.232547	-0.751305	0.393541	0.0264086	0.0106784	-0.0389392	1.96669	0.267203	-0.0129612	-0.147578	0.268323	-0.0393541	0.174955	0.0276199	-0.133536	-0.0750093	0.343636	-0.29201	-0.12164	-0.894411	0.628643	0.00066546	0.00535699	-0.00487169
Panama	-0.000396285	0	-0.000733755	0	0	0	-0.000923058		-0.00170912	0	0	0	0	0	0			0	-0.000733755	0	-0.000733755	0	0	0	-0.00170912	0	-0.00170912
France	10227.4	8877.69	68.1439	2238.8	1738.98	-206.995	0.0293853	0.0409932	0.000892987	9210.61	7187.58	854.772	613.307	1755.56	-999.338	0.374914	0.020035	-0.380905	1642.49	2203.62	-612.282	2427.36	867.793	855.706	0.00467645	0.0105297	-0.00171219
Guatemala	948.665	988.019	-124.642	258.274	156.218	89.5932	0.0355213	0.071417	-0.00838038	863.989	954.632	-114.038	118.089	118.313	-7.48622	0.748731	0.471403	-0.0994388	89.4679	128.292	-40.1027	175.428	48.7025	113.631	0.00329047	0.00696959	-0.000703643
Bonaire (Neth.)	2546.82	3339.53	-82.5331	659.217	627.49	58.1188	0.0477904	0.0667998	-0.00424928	1831.19	1834.67	-74.6436	331.308	383.812	-53.3963	0.440905	-0.0629361	-0.262298	1097.99	1180.42	-41.6499	554.785	333.102	158.257	0.0185871	0.0260115	0.00567555
Botswana	2.30808	2.38709	-0.116735	2.74763	2.47394	0.411429	0.00822485	0.0090882	0.00182999	2.20002	1.80514	0.0728338	1.30942	1.37113	-0.183993	0.0940092	-0.150439	0.0584567	0.0665572	0.214932	-0.152787	1.65019	1.34162	0.518758	-0.000980952	0.000124956	-0.00176778
Australia	9.64372	10.6514	-0.383313	-5.33069	-14.4358	11.0907	0.00851051	0.0132575	0.0142219	18.887	17.4488	0.836462	1.93193	1.83993	-0.587628	0.285823	0.32266	-0.169879	-3.4238	-2.25382	-1.61982	-4.76274	-16.0243	10.0506	-0.00168643	0.00325013	0.00803224
Anguilla (UK)	2866.08	239.75	2168.23	-107.544	-36.7245	-167.334	0.122582	0.177883	0.106152	3024.15	1097.57	1631.49	-118.599	65.6664	-193.064	2.23151	0.857814	-0.0416599	-262.804	-350.459	319.49	-58.6555	-80.2555	-14.5661	-0.014386	-0.11337	0.0189585
French Polynesia (Fr.)	-3.99261	0.426722	-3.02824	-3.18921	-3.79946	1.26035	-0.0089764	0.00709002	-0.0232402	-0.460797	2.12261	1.03626	-0.206992	0.880101	-0.137995	-0.0334921	0.119433	-0.301595	-3.30533	-1.70269	-1.33414	-3.3681	-4.93715	1.59077	-0.00607015	-0.000119512	-0.0074874
Equatorial Guinea	1401.87	2226.6	-592.651	311.076	-53.5113	375.152	0.03554	0.11863	-0.0147647	1463.8	1737.57	78.4147	215.329	274.602	-74.9964	0.345098	0.0496269	-0.468483	-82.5983	611.029	-517.466	239.166	-194.83	438.003	-0.00220668	0.0447295	-0.0137022
Paraguay	200.833	63.2224	44.7065	90.1298	90.7792	18.729	0.0514624	0.00900386	0.0282502	16.0288	35.949	73.4138	-65.216	76.6287	-35.8122	0.174241	-0.154426	-0.318818	316.848	43.2606	59.1576	80.7206	38.6028	9.22266	0.0769986	0.0123521	0.047687
Romania	-11.1786	5.08177	-14.3165	27.415	6.39504	22.5238	-0.0408704	-0.0342077	0.0118512	0.325125	-1.81507	2.0471	6.92274	5.88165	0.715529	-0.0677471	-0.248247	-0.0580202	-11.8452	6.53959	-13.1973	24.2054	-1.80543	22.727	-0.0350514	0.0121207	-0.0198719
Jamaica	0.199179	-5.92284	1.83519	-2.16447	-5.15181	0.643976	-4.82889e-05	-0.0253456	0.0113829	3.91567	0.180098	4.08397	-1.23429	0.0268323	-1.50261	0.422437	0.129129	-0.0184194	-4.36108	-2.32094	-2.36278	-1.68149	-4.74038	2.93367	-0.0171502	-0.0106231	-0.00512783
Ecuador	24.7218	21.582	0.707561	6.18933	6.8333	-0.670808	0.104302	0.10565	0.00743588	14.3543	13.9639	-0.0615723	7.08374	6.94063	-0.0715529	0.421684	0.215339	0.194434	10.4389	8.95812	0.436895	5.0087	6.04622	-0.697641	0.0437235	0.0380415	0.0042866
Cameroon	2.13149	4.41255	-0.969286	0.228075	0.554535	-0.214659	0.00634512	0.0176628	-0.00745932	5.02895	4.19638	0.46592	0.36492	0.415901	-0.0715529	1.21511	-0.15838	0.489799	-1.48874	-0.591167	-0.820649	0.0822858	0.218236	-0.0760249	-0.00452746	-0.00268381	-0.0071384
Slovak Republic	0.00358766	0	0.00358766	0	0	0	0.0167133	0	0.0167133	0	0	0	0	0	0	0	0	0	0.00358766	0	0.00358766	0	0	0	0.0167133	0	0.0167133
Zambia	431.574	339.278	91.5281	229.399	129.828	25.0256	0.0233649	0.0209431	0.0208815	378.855	236.887	117.549	41.193	115.692	-102.553	0.208413	-0.137922	-0.165489	41.0562	94.7084	-48.4185	183.104	50.5521	120.173	0.000744648	0.00638155	0.000827598
Netherlands	0.527863	0.0113826	0.755387	-14.4537	0.178882	-13.2909	0.000218477	-0.0021547	0.000510505	0	0	0	0	0	0	0.266223	0	0.266223	0.495609	0.0113826	0.755387	-14.4537	0.178882	-13.2909	0.000218477	-0.0021547	0.000256228
Serbia	1.40282	-2.01458	-1.94756	9.51653	0.536647	7.36484	-0.00141694	-0.000709732	0.0124784	19.5096	11.5408	5.84386	5.89596	8.31802	-3.10897	0.0827989	-0.336195	-0.00800301	-19.3914	-11.5056	-7.6829	9.92796	-6.41293	10.692	-0.0163598	-0.00863493	-0.00606274
Finland	1.25224	0.247944	0.601492	0.858635	-0.225392	1.01963	0.00966901	0.0100136	0.0118791	1.39526	0.366568	0.550937	0.293367	0.378208	-0.214659	0.194793	-0.105047	0.263315	-0.256411	-0.0752992	-0.016195	0.697641	-0.590311	0.97363	0.000232756	0.00225336	0.00802042
Nepal	8.27388	3.03904	0.0858073	5.52746	6.76175	0.603728	0.0284904	0.0126439	0.000430421	6.51939	2.93994	1.03569	0.661864	2.5759	-1.7602	0.311688	0.0870431	-0.0111565	1.09567	1.72199	-1.01956	4.62947	3.23777	1.75305	0.00223958	0.00251719	-0.00752768
Bahamas, The	137.036	163.918	-15.2407	58.5303	30.2669	22.083	0.0166646	0.0239725	-0.00600765	180.509	134.437	-3.84153	92.0349	82.3114	-0.321988	0.159888	-0.0745926	-0.1163	28.4607	39.6132	-12.0466	18.6172	-11.9851	26.8937	0.00216544	0.0064926	-0.00346556
Sri Lanka	-5.95519	5.6191	-17.1163	9.77464	-12.969	24.9004	-0.00364153	0.00442052	-0.0235111	10.2325	7.98429	-7.25194	10.9604	9.23569	4.23951	0.045369	-0.10023	0.0210016	-15.1941	-4.76158	-11.814	0.0429317	-19.5554	21.4122	-0.00766362	0.000631855	-0.0192964
Comoros	0.281827	0.417076	-0.435917	7.57912e-15	-0.125218	0.214659	0.001988	0.00337782	0.000496225	0.515434	0.542359	0	0.0393541	0	0	0.432735	0.698495	-1.73073	-0.33109	-0.112374	-0.148563	0	-0.178882	0.214659	-0.00219562	-0.000439075	0.00954004
Cyprus	-0.55773	-0.331321	-0.161157	-0.0287489	-0.099663	0.107329	-0.00552989	-0.00316041	-0.0152728	-0.259007	0	-0.083949	0.0760249	0	0	-1.04441	-0.558901	-2.38413	-0.309678	-0.260828	-0.0381807	-0.0268323	-0.0751305	0.08893	-0.00323355	-0.00246616	-5.21889e-05
Saint-Martin (Fr.)	20.9727	10.7173	7.64485	1.07329	7.03774	-5.68845	0.0873384	0.075569	0.0277871	8.60305	3.31327	3.16478	0.617144	0.997268	-0.459983	0.958255	0.28427	0.30434	11.7995	6.59178	5.58042	0.686908	5.88778	-4.82982	0.049145	0.0350599	0.0153917
Lithuania	1.0838	0.953306	0.137565	0.429317	0.61331	-0.107329	0.0230585	0.0176013	0.0222586	0.0825853	0.129688	0	0	0.066442	0	-0.113142	-0.597498	-0.285405	1.10422	0.976451	0.149625	0.490648	0.61331	-0.0919966	0.0222498	0.0165837	0.023293
Bosnia and Herzegovina	92.1131	72.7129	11.1467	-3.9533	1.11623	-11.2696	0.00406737	0.00594562	-2.25434e-05	122.185	79.0213	34.8949	-0.107329	19.7566	-43.0212	0.179382	0.116058	-0.117584	-32.0948	-10.2918	-17.6808	15.5985	-6.2895	41.362	-0.00154935	-0.000708911	-0.00079303
Croatia	-0.00983667	0	-0.00983667	0	0	0	-0.00218806	0	-0.00218806	0	0	0	0	0	0	0	0	0	-0.00983667	0	-0.00983667	0	0	0	-0.00218806	0	-0.00218806
Philippines	-1.71399	2.72729	-1.48316	3.55976	2.51151	1.25575	-0.00725752	0.0236155	-0.0129229	0.659144	1.45453	0	0.429317	0.214659	0.0268323	0.89046	0.384642	0.0663028	-2.4311	-0.555139	-1.78341	3.04547	0.858635	1.32373	-0.0135698	-0.00790762	-0.0164267
Malaysia	0	0	0	0	0	0	0	0	0	0	0	0	0	0	0	0	0	0	0	0	0	0	0	0	0	0	0
Barbados	0.34765	-0.151156	0.544705	0.0134162	-0.148217	0.0153328	0.00725561	-0.0199684	0.0132875	0.188307	0	0.169028	-0.175305	0	-0.160994	0.433035	-0.290641	0.207947	-0.0184723	-0.0251821	0.133179	0	-0.102857	0.181438	0.000588676	-0.00252817	0.00545326
Israel	0	0	0	0	0	0	0	0	0	0	0	0	0	0	0	0	0	0	0	0	0	0	0	0	0	0	0
Costa Rica	0.0665737	0.167299	-0.0996456	0.214659	0.128795	0.107329	0.00766463	0.0158324	-0.00710951	0.383048	0.117605	0	0.148217	0.0482982	0	1.21657	0.115964	0.184104	-0.0803923	0.0177706	-0.130956	0.0626088	0	0.0965964	-0.00420543	0.00273384	-0.00710951
Austria	-0.00240318	0	-0.00240318	0.0306655	0	0.0306655	-0.00123738		-0.000824921	0	0	0	0	0	0			0	-0.00240318	0	-0.00240318	0.0306655	0	0.0306655	-0.000824921	0	-0.000824921
Bolivia	0	0	0	0	0	0	0	0	0	0	0	0	0	0	0	0	0	0	0	0	0	0	0	0	0	0	0
Samoa	9.09302	0.330241	6.58244	0.894411	1.9677	-0.37923	0.00899914	0.000377898	0.0195893	7.59807	3.18179	3.44374	-0.124579	0.617144	-0.592867	0.764164	0.0672858	0.675231	2.37857	-1.43738	3.55162	0.840746	1.30584	0.138634	0.00187533	-0.00298072	0.0118782
Denmark	0.15581	0.133718	-0.0294577	0.214659	0.148217	0.0939132	0.00273427	0.0156946	-0.000331598	0.118969	0.0940054	0	0.118062	0.118062	0	0.154352	-0.552127	-0.0858283	-0.00738993	0.0169143	-0.0275425	0.138634	0.0715529	0.0715529	0.000174375	0.00153763	-0.00010466
New Caledonia (Fr.)	-0.118592	-0.103153	-0.0708211	0.0858635	-0.114996	0.143106	-0.00850844	-0.0109055	-0.00306439	0.0219976	-0.0158897	0	0	0	0	0.0331121	0.0141805	0.141643	-0.0981806	-0.0297042	-0.0691117	0.034882	-0.0919966	0.125218	-0.0072711	-0.00364982	-0.00238762
Slovenia	0.435116	0.766328	-0.26267	0.386386	0.357764	0.295156	0.00317255	0.0122473	-0.00211526	0.497156	0.514517	-0.0375227	0.429317	0.344987	0.0153328	0.14315	0.175016	-0.122049	0.0146483	0.128058	-0.14822	0.19677	0	0.250435	8.89073e-05	0.00183609	-0.000531501
South Africa	0.023322	-0.0127846	-0.00267274	-0.0178882	-0.099663	0.107329	0.000130623	0.00171174	0.000198699	0.0683928	0	0.0139283	0	0	0	0.33591	-0.176329	0.0736826	-0.100993	-0.0475242	-0.0377728	0	-0.125218	0.143106	-0.00151857	-0.00259541	-0.00057699
Chile	0.939596	0.877059	0.106446	1.27454	2.84678	-0.306655	0.0509808	0.0162112	-0.00300662	0.0420402	0.0110869	0.0255722	0.0447206	0.0134162	0	0.0734978	0.296859	0.0270997	1.01792	0.856279	0.135073	2.58613	2.77523	-0.357764	0.0486431	0.0150658	0.00916377
Papua New Guinea	0.000181529	0.000251347	0	0	0	0	0.00117092	0.00144413		0	0	0	0	0	0	-0.188838	0.123794		0.000209456	0.000209456	0	0	0	0	0.000975764	0.000975764	0
Wallis-et-Futuna (Fr.)	1.59912	0.862668	0.599917	0.160994	0.80497	-0.643976	0.0169189	0.0191899	0.00849466	1.14625	0.474944	0.27072	-0.0357764	0.160994	-0.199326	0.318027	0.296671	-0.130482	0.596994	0.371448	0.277555	-0.0268323	0.661864	-0.670808	0.00671329	0.00455591	0.00220552
Germany	0.0375998	-0.0760105	-0.0357201	0.0715529	-0.114996	0.143106	0.00101916	-0.00114282	-0.0011787	0.117209	0.0560177	0	-0.0178882	0.0153328	0	0.33747	0.0136561	1.36447	-0.154329	-0.102419	-0.0483435	0.0572423	-0.160994	0.199326	-0.00434674	-0.00215784	-0.00144816
Cabo Verde	3.18651	7.2885	-1.75658	3.17963	12.8642	-5.78045	0.0314846	0.0108567	-0.131548	0.115392	0.368447	-1.73759	0.0594145	0.0697641	0	-0.254079	0.126067	0.0223994	7.29147	7.37477	0.498854	7.00707	12.8489	-5.78045	0.0598373	0.00903305	-0.095872
New Zealand	0.197415	0.201588	0.00181754	0.0939132	0.143106	0	0.0274065	0.0252369	-0.0014942	0	0	0	0	0	0	0.926004	-0.128976	0.992491	0.170216	0.168429	0.00300697	0.0817747	0.114996	-0.0134162	0.0222637	0.0203586	0.00116216
Norway	219.803	138.035	90.9814	40.8522	297.982	-198.575	0.0777589	-0.00351308	0.000319403	10.2933	9.46919	-0.939553	6.56856	1.80007	2.70738	0.229879	0.194235	0.145039	226.3	125.796	92.0326	82.2633	289.897	-215.211	0.0789854	-0.00100179	0.00523916
Liechtenstein	0.547402	0.531641	0.0269625	1.23429	2.13125	-0.214659	0.00762396	-0.00347102	-0.0115609	-0.0402973	0.0532457	0	0.0357764	0.0393541	0	0.0639159	0.851757	-0.0676458	0.542407	0.529314	0.0364948	2.08781	2.13125	-0.214659	0.00753286	-0.00416707	0.000847559
Mauritius	2.38269	1.69029	0.7709	0.737889	4.02229	-2.59124	0.0779422	0.0379955	0.0167185	0.189225	0	0.0593531	0	0	-0.0153328	0.26825	1.39892	0.128476	2.29966	1.617	0.69194	1.24579	3.97119	-2.5759	0.0766747	0.0358342	0.012451
Vanuatu	12.0361	9.52913	0.131678	7.43256	6.85566	0.715529	0.0161531	0.0178862	0.0016589	10.0106	9.02345	0.356551	4.29317	4.57939	-0.565268	0.177926	0.0304917	-0.0264606	2.92831	2.48347	-0.0513961	3.9846	3.14475	1.09118	0.00400433	0.00314977	0.00157688
Saint Kitts and Nevis	0.0848864	0.186871	-0.0968745	-0.0939132	-0.099663	0.0421651	0.00301516	0.0182608	-0.00242738	0.305853	0.164965	0	0.0402485	0.0482982	0	0.434564	0.102906	-0.488298	-0.129663	-0.0096356	-0.108994	-0.0626088	-0.148217	0.0511092	-0.00313391	0.00394301	-0.00198748
Sint Maarten (Neth.)	-0.032761	0.00300982	-0.0471396	0	0	-0.0178882	-0.00075436	0.00184409	-0.00252988	0	0	0	0	0	0	0.5146			-0.0399093	0.0008165	-0.0471396	0	0	0	-0.00131335	0.000285987	-0.00252988
Bahrain	0	0	0	0	0	0	0	0	0	0	0	0	0	0	0	0	0	0	0	0	0	0	0	0	0	0	0
Czech Republic	0	0	0	0	0	0	0	0	0	0	0	0	0	0	0	0	0	0	0	0	0	0	0	0	0	0	0
Brazil	10.0306	6.95335	1.92282	5.19206	5.70634	-1.71727	0.016741	0.0122672	0.034159	7.53914	4.57343	1.1039	0.903355	1.83801	-1.08863	0.25608	0.0499764	0.090628	2.7836	1.55349	0.361657	4.02741	4.47908	-0.69253	0.00455433	0.00181998	0.00705326
Ireland	0.24371	0.240668	0.00852366	0.160994	0.241491	0	0.0269118	0.025188	0.00953582	0.227697	0.190544	-0.00459638	0.0536647	0.107329	-0.0153328	0.212425	0.0768618	-0.114545	0.0394293	0.0296194	0.00977782	0.214659	0.181438	0	0.00114797	0.00130046	0.00751603
Vietnam	-0.527747	-0.333047	-0.108471	-0.297839	-0.617144	0.214659	-0.0177701	-0.00905592	-0.0122981	-0.295467	-0.142117	-0.00244558	-0.139528	-0.0574979	0	-0.135714	0.00117869	-0.13292	-0.219027	-0.150725	-0.0590664	-0.214659	-0.508026	0.214659	-0.00710851	-0.00377302	-0.00432376
Japan	-1.23859	-0.944206	0.0537192	0.34882	-2.21814	2.25392	-0.0109974	-0.00129769	0.0261575	0.85111	-0.0500165	0.74801	-0.228969	0	-0.214659	0.18489	-0.0535764	0.157479	-1.82223	-0.923312	-0.807414	0.286212	-2.55546	2.7139	-0.0160113	0.000697994	0.00203014
Jersey (UK)	2.22425	1.31028	0.104711	0.187826	0.314322	8.88178e-16	0.0131712	0.0116061	0.00168524	2.94184	1.31507	0.279303	-0.0357764	0.19677	-0.138634	1.31833	0.881743	0.256706	-0.230448	0.0190625	-0.12922	0.290684	0.214659	5.32907e-15	-0.00110766	0.000370692	-0.00184847
Honduras	0.0183746	0.0202771	0.00749082	0.0268323	0.0760249	-0.0393541	0.00187773	0.00030053	-0.000424415	0.00524678	0	0.00107202	0	0	0	0.0724977	0.00202974	-0.0332884	0.00103288	0.00199151	-0.000783968	0	0.0536647	0	0.000622268	-0.00267581	-9.95643e-05
Argentina	-0.0139533	0.000329476	-0.0133107	0	0	0.0178882	-0.00247669	-0.00111102	-0.00516779	0	0	0	0	0	0	-0.108289		-0.170775	-0.00170852	-0.00057777	-0.000266099	0	0	0	-0.000813196	-0.00151202	-0.00179454
Spain	0.466198	-0.000124069	0.37081	1.77636e-15	0	0	0.0290927	-0.00019266	0.0215856	0.216248	0	0.0804126	-0.0178882	0	-0.0357764	0.267359	-0.0824314	-1.68644	0.232721	-0.000124069	0.233059	5.92119e-16	0	0	0.0121372	-0.00019266	0.0127045
Malawi	-0.0155025	0.00530069	-0.0161853	0.214659	0.061331	0.162527	-4.90002e-05	-0.00169523	-0.000453459	0	0	0	0	0	0		0		-0.0106078	0.00530069	-0.0112907	0.214659	0.061331	0.141061	-7.5191e-05	-0.00169523	-0.000432007
Saba (Neth.)	-0.00573937	0	-0.00573937	0.0536647	0	0.0536647	-0.00134018	0	-0.00134018	0	0	0	0	0	0	0	0	0	-0.00573937	0	-0.00573937	0.0536647	0	0.0536647	-0.00134018	0	-0.00134018
Nicaragua	-22.6376	-12.0691	-10.6418	-0.308572	-1.8062	1.36845	-0.0683856	-0.0528456	-0.0464206	-6.6959	-4.84236	-4.27301	0.201243	-0.19677	0.201243	-2.40509	-0.709866	-0.924874	-13.816	-7.1467	-6.5667	-0.442734	-1.66897	1.28795	-0.0415531	-0.034244	-0.022134
Colombia	0.000666693	0	0	0	0	0	0.0142463	-0.00131862	-0.0207563	0	0	0	0	0	0	-0.0207563	0	-0.0207563	0	0	0	0	0	0	-0.00131862	-0.00131862	0
Palau	0	0	0	0	0	0	0	0	0	0	0	0	0	0	0	0	0	0	0	0	0	0	0	0	0	0	0
Brunei Darussalam	0.0295723	0.358201	-0.122209	0.429317	0.0214659	0.491926	7.79138e-05	0.0136641	-0.0236031	0.13811	0.469999	-0.0242185	0.858635	0.429317	0.0357764	0.0474638	0.000354968	-0.123777	-0.172882	-0.0711507	-0.0933212	0.107329	-0.462538	0.536647	-0.00718528	-0.000220111	-0.0153967
Sint Eustatius (Neth.)	3.94084e-05	3.94084e-05	0	0	0	0	0.000232005	0.000232005	0	0	0	0	0	0	0	0	0	0	3.94084e-05	3.94084e-05	0	0	0	0	0.000232005	0.000232005	0
Guantanamo Bay (US)	0.140321	0.170216	0.000364198	0.293367	0.236125	0	0.00121429	0.00258571	-0.00253072	0.061301	0.0433543	0	0.107329	0.107329	0	0.0691571	-0.0441116	0.685317	0.087275	0.116337	-0.0247351	0.214659	0.214659	0	0.00151161	0.0014374	-0.0370062
Montenegro	0.844414	0.134714	-0.00780742	0.193193	0.298989	0	0.0416106	0.0039164	-0.00164196	0.849034	0	0	0.0626088	0	0	0.642554	-0.475679	0.211932	0.124547	0.0386256	-0.00352612	0.0831802	0.0894411	0	0.0040316	0.00126535	-0.0017958
Macau (SAR, China)	0	0	0	0	0	0	0	0	0	0	0	0	0	0	0	0	0	0	0	0	0	0	0	0	0	0	0
Belize	-0.00039318	-0.00039318	0	0	0	0	-0.00183165	-0.00183165	0	0	0	0	0	0	0	0	0	0	-0.00039318	-0.00039318	0	0	0	0	-0.00183165	-0.00183165	0
Tonga	-0.249584	0.044638	-0.0449939	0.118062	0	0.0536647	-0.0245408	0.00247419	-0.019328	0.0476684	0	0	0.0313044	0	0	0.906933	-1.87497	0.906933	-0.165324	-0.00365854	-0.0712905	0.16636	0	0.0574979	-0.0147862	-0.00075245	-0.026827
Italy	-0.0443315	-0.0339785	-0.00242459	-0.107329	-0.18591	0	-0.00851205	-0.00320878	0.00228173	0.00901729	0	0	0	0	0	-0.0390357	-0.0130572	0.145598	-0.0274475	-0.0295152	-0.00117177	-0.181438	-0.214659	0	-0.00463243	-0.00289944	0.00160077
Fiji	0	0	0	0	0	0	0	0	0	0	0	0	0	0	0	0	0	0	0	0	0	0	0	0	0	0	0
Latvia	0.0329495	-0.00304659	0.00927776	0	-0.0214659	0	0.00613988	0.000125233	0.00930967	0.0233056	0	0	0	0	0	1.81632	1.64396	0.217652	-0.019272	-0.00553009	-0.00351989	0	-0.0482982	0.0626088	-0.00287912	-0.00150341	0.00642871
Uruguay	1.22861	-1.5726	3.00083	-7.91171	-7.7456	-0.45615	-0.04568	0.0281972	0.194572	0.653665	0.90049	0.612804	-0.16866	0.0735973	-0.329654	0.256689	0.473973	-0.140751	-1.02542	-2.43171	1.92334	-7.85293	-7.92806	-0.0268323	-0.0158244	-0.0206092	0.186009
Sweden	0	0	0	0	0	0	0	0	0	0	0	0	0	0	0	0	0	0	0	0	0	0	0	0	0	0	0
Estonia	0.0569926	-0.00306042	0.0261666	0	0	0.0178882	0.00161468	-0.000337053	0.000766476	0	0	0	0	0	0	0.756767	0.54028		-0.0356797	-0.00413722	-0.0168377	8.88178e-16	0	0.0521314	-0.000944219	-0.000507917	-0.000827988
Antigua and Barbuda	-0.0636157	-0.0363406	-0.016248	-0.066442	-0.125729	0.099663	-0.00862534	-0.0013439	0.0114511	0	0	0	0.0134162	0	0	0.0930192	-0.394155	-1.23249	-0.0565029	-0.0423213	-0.0152722	-0.08893	-0.16636	0.08893	-0.00870523	-0.00377368	0.0151342
Guernsey (UK)	1.68611	0.106099	0.552204	0.643976	-0.107329	0.858635	0.00905792	0.00720482	0.00395584	1.49725	0.283711	0.741606	-0.214659	0.0965964	-0.27599	0.586352	0.0465138	0.487062	-0.652056	-0.0899634	-0.327463	0.61331	-0.13595	0.679752	-0.00180376	-0.00358605	-0.00073906
Portugal	0.253614	0.41834	-0.152639	-0.429317	-0.62251	0.107329	0.0074848	0.0122532	-0.0183475	-0.145804	0.0255707	-0.143008	-0.0536647	-0.0429317	0.107329	-0.013264	0.624686	0.0838021	0.362849	0.389908	-0.0135109	-0.482982	-0.499081	0.0459983	0.00773761	0.0100733	-0.000992731
Switzerland	-17.9472	8.15743	-10.5431	-1.14996	-2.64107	2.07299	-0.0340416	0.00453359	-0.061635	4.9552	35.7044	0.122423	0.813914	1.26495	-0.099663	-1.14427	-2.12582	-0.802811	-24.3067	-10.5372	-11.8606	-1.43106	-3.89197	2.16447	-0.0451587	-0.00621117	-0.0967553
Cayman Islands (UK)	0	0	0	0	0	0	0	0	0	0	0	0	0	0	0	0	0	0	0	0	0	0	0	0	0	0	0
American Samoa (US)	-7.95182	-6.11141	-3.19977	-0.08893	-0.214659	0.13595	-0.403271	-0.391857	-0.374509	-0.477061	-0.0195558	-0.0941883	0.0482982	0	0	-1.1314	-8.19743	2.97228	-7.38341	-4.62244	-2.785	-0.107329	-0.214659	0.099663	-0.372013	-0.309908	-0.323957
S√£o Tom√© and Pr√≠ncipe	0.387288	0.389964	-0.00580522	-0.0429317	-0.0482982	0	0.0107	0.0111699	-0.00542888	0.371781	0.335764	0.0190642	0.0536647	0.15205	0	0.0871235	-0.320962	0.0497153	-0.00598501	0.0301429	-0.0331736	-0.0626088	-0.107329	0.0134162	0.000477383	0.00203936	-0.0226574
Faroe Islands (Den.)	0.14207	0.0334981	0.0510983	0.0715529	0.0787082	0	0.0285087	0.00567253	0.119022	0	0	0	0.0574979	0.0574979	0	-4.80781	-4.80781	0	0.10474	0.0178845	0.0510983	0.0429317	0.0429317	0	0.0202419	0.00188528	0.119022
Saint Lucia	0.00108863	0.00108863	0	0	0	0	-0.00138467	-0.00138467	0	0	0	0	0	0	0	0	0	0	0.00108863	0.00108863	0	0	0	0	-0.00138467	-0.00138467	0
Andorra	-538.759	-112.428	-367.486	25.8664	-13.13	36.7925	-0.0797794	-0.0259697	-0.0856489	-348.535	-13.8035	-248.773	18.9647	9.63102	11.1086	-0.370657	-1.27482	0.147149	-192.326	-57.9855	-139.984	12.3429	-16.0636	31.5101	-0.0304497	-0.0140248	-0.035694
Micronesia, Federated States of	0	0	0	0	0	0	0	0	0	0	0	0	0	0	0	0	0	0	0	0	0	0	0	0	0	0	0
Trinidad and Tobago	0	0	0	0	0	0	0	0	0	0	0	0	0	0	0	0	0	0	0	0	0	0	0	0	0	0	0
Cura√ßao (Neth.)	0	0	0	0	0	0	0	0	0	0	0	0	0	0	0	0	0	0	0	0	0	0	0	0	0	0	0
Malta	0	0	0	0	0	0	0	0	0	0	0	0	0	0	0	0	0	0	0	0	0	0	0	0	0	0	0
Canada	0	0	0	0	0	0	0	0	0	0	0	0	0	0	0	0	0	0	0	0	0	0	0	0	0	0	0
Singapore	0	0	0	0	0	0	0	0	0	0	0	0	0	0	0	0	0	0	0	0	0	0	0	0	0	0	0
Iceland	0	0.000614135	0	0	0	0	-1.94631	-1.94631		0	0	0	0	0	0	-5.39137			0	0	0	0	0	0	0.00572197	0.00572197	0
Greenland (Den.)	0	0	0	0	0	0	0	0	0	0	0	0	0	0	0	0	0	0	0	0	0	0	0	0	0	0	0
San Marino	0	0	0	0	0	0	0	0	0	0	0	0	0	0	0	0	0	0	0	0	0	0	0	0	0	0	0
Hong Kong (SAR, China)	0	0	0	0	0	0	0	0	0	0	0	0	0	0	0	0	0	0	0	0	0	0	0	0	0	0	0
Bermuda (UK)	0	0	0	0	0	0	0	0	0	0	0	0	0	0	0	0	0	0	0	0	0	0	0	0	0	0	0
Vatican City	0	0	0	0	0	0	0	0	0	0	0	0	0	0	0	0	0	0	0	0	0	0	0	0	0	0	0
Monaco	15.8249	14.5704	-2.02565	10.2947	7.71698	2.40597	0.00767657	0.0150529	-0.000445309	18.7864	12.0995	0.605606	5.36647	5.79578	-1.95237	0.303755	0.00533751	-0.0160494	-1.18178	2.05295	-3.00535	7.20895	3.14475	3.6492	-0.000295657	0.00170983	-0.00102921
